# Supplementary material for: 2-[3-(4-Methoxyphen­yl)-1-phenyl-1H-pyrazol-5-yl]phenol
Source: Acta Crystallogr Sect E Struct Rep Online. 2009 Feb 25;65(Pt 3):o589. doi: 10.1107/S1600536809004012 (PMC2968556; doi:10.1107/S1600536809004012)
Supplement: Supplementary file 1 [file e-65-0o589-sup1.cif]

##############################################################################
###                                                                        ###
###        Electronic paper (Acta Crystallographica Section E)             ###
###                                                                        ###
##############################################################################
#                                                                            #
# This CIF contains the data in a paper accepted for publication in Acta     #
# Crystallographica Section E. It conforms to the requirements of Notes      #
# for Authors for Section E, and has been peer reviewed under the auspices   #
# of the IUCr Commission on Journals.                                        #
#                                                                            #
# Full details of the Crystallographic Information File format               #
# are given in the paper "The Crystallographic Information File (CIF):       #
# a New Standard Archive File for Crystallography" by S. R. Hall, F. H.      #
# Allen and I. D. Brown [Acta Cryst. (1991), A47, 655-685].                  #
#                                                                            #
# The current version of the core CIF dictionary is obtainable from          #
# ftp://ftp.iucr.org/pub/cif_core.dic. The current version number is 2.4.    #
#                                                                            #
# Software is freely available for graphical display of the structure(s) in  #
# this CIF.  For information consult the CIF home page http://www.iucr.org/  #
# cif/home.html                                                              #
#                                                                            #
# This file may be used for bona fide research purposes within the           #
# scientific community so long as proper attribution is given to the journal # 
# article from which it was obtained.                                        #
#                                                                            #
##############################################################################
                                             
data_I
_audit_creation_method     SHELXL-97
_chemical_name_systematic
;
2-[3-(4-Methoxyphenyl)-1-phenyl-1<i>H</i>-pyrazol-5-yl]phenol
;
_chemical_name_common     ?
_chemical_formula_moiety     'C22 H18 N2 O2'
_chemical_formula_sum     'C22 H18 N2 O2'
_chemical_formula_iupac     'C22 H18 N2 O2'
_chemical_formula_weight     342.38
_chemical_melting_point     449
_symmetry_cell_setting     Monoclinic
_symmetry_space_group_name_H-M     'P 21/c'
_symmetry_space_group_name_Hall     '-P 2ybc'
loop_
    _symmetry_equiv_pos_as_xyz
    'x, y, z'
    '-x, y+1/2, -z+1/2'
    '-x, -y, -z'
    'x, -y-1/2, z-1/2'
_cell_length_a     9.5880(5)
_cell_length_b     13.7397(8)
_cell_length_c     14.2771(7)
_cell_angle_alpha     90.00
_cell_angle_beta     109.340(4)
_cell_angle_gamma     90.00
_cell_volume     1774.68(16)
_cell_formula_units_Z     4
_cell_measurement_reflns_used     22780
_cell_measurement_theta_min     3.8
_cell_measurement_theta_max     27.6
_cell_measurement_temperature     173(2)
_exptl_crystal_description     block
_exptl_crystal_colour     colourless
_exptl_crystal_size_max     0.33
_exptl_crystal_size_mid     0.31
_exptl_crystal_size_min     0.26
_exptl_crystal_density_diffrn     1.281
_exptl_crystal_density_meas     ?
_exptl_crystal_density_method     'not measured'
_exptl_crystal_F_000     720
_exptl_absorpt_coefficient_mu     0.083
_exptl_absorpt_correction_type     none
_exptl_absorpt_process_details     ?
_exptl_absorpt_correction_T_min     .
_exptl_absorpt_correction_T_max     .
_exptl_special_details
;
;
_diffrn_ambient_temperature     173(2)
_diffrn_radiation_type     MoK\a
_diffrn_radiation_wavelength     0.71073
_diffrn_radiation_source     'fine-focus sealed tube'
_diffrn_radiation_monochromator     graphite
_diffrn_measurement_device_type     'Stoe IPDS-II two-circle'
_diffrn_measurement_method     \w
_diffrn_detector_area_resol_mean     ?
_diffrn_reflns_number     24784
_diffrn_reflns_av_R_equivalents     0.0513
_diffrn_reflns_av_sigmaI/netI     0.0250
_diffrn_reflns_theta_min     3.72
_diffrn_reflns_theta_max     27.65
_diffrn_reflns_theta_full     25.00
_diffrn_measured_fraction_theta_max     0.987
_diffrn_measured_fraction_theta_full     0.996
_diffrn_reflns_limit_h_min     -12
_diffrn_reflns_limit_h_max     12
_diffrn_reflns_limit_k_min     -17
_diffrn_reflns_limit_k_max     17
_diffrn_reflns_limit_l_min     -18
_diffrn_reflns_limit_l_max     18
_diffrn_standards_number     0
_diffrn_standards_interval_count     .
_diffrn_standards_interval_time     .
_diffrn_standards_decay_%     ?
_refine_special_details
;
Refinement of <i>F</i>^2^ against ALL reflections. The weighted <i>R</i>-factor
<i>wR</i> and goodness of fit <i>S</i> are based on <i>F</i>^2^, conventional
<i>R</i>-factors <i>R</i> are based on <i>F</i>, with <i>F</i> set to zero for
negative <i>F</i>^2^. The threshold expression of <i>F</i>^2^ >
\s(<i>F</i>^2^) is used only for calculating <i>R</i>-factors(gt) <i>etc</i>.
and is not relevant to the choice of reflections for refinement.
<i>R</i>-factors based on <i>F</i>^2^ are statistically about twice as large
as those based on <i>F</i>, and <i>R</i>- factors based on ALL data will be
even larger.
;
_reflns_number_total     4085
_reflns_number_gt     3676
_reflns_threshold_expression     I>2\s(I)
_refine_ls_structure_factor_coef     Fsqd
_refine_ls_matrix_type     full
_refine_ls_R_factor_all     0.0411
_refine_ls_R_factor_gt     0.0370
_refine_ls_wR_factor_gt     0.0938
_refine_ls_wR_factor_ref     0.0963
_refine_ls_goodness_of_fit_ref     1.020
_refine_ls_restrained_S_all     1.020
_refine_ls_number_reflns     4085
_refine_ls_number_parameters     241
_refine_ls_number_restraints     0
_refine_ls_hydrogen_treatment     mixed
_refine_ls_weighting_scheme     calc
_refine_ls_weighting_details
         'calc w=1/[\s^2^(Fo^2^)+(0.0463P)^2^+0.5301P] where P=(Fo^2^+2Fc^2^)/3'
_atom_sites_solution_hydrogens     geom
_atom_sites_solution_primary     direct
_atom_sites_solution_secondary     difmap
_refine_ls_shift/su_max     0.000
_refine_ls_shift/su_mean     0.000
_refine_diff_density_max     0.276
_refine_diff_density_min     -0.212
_refine_ls_extinction_method     'SHELXL97 (Sheldrick, 2008)'
_refine_ls_extinction_coef     0.030(2)
_refine_ls_extinction_expression
                                  'Fc^*^=kFc[1+0.001xFc^2^\l^3^/sin(2\q)]^-1/4^'
loop_
    _atom_type_symbol
    _atom_type_description
    _atom_type_scat_dispersion_real
    _atom_type_scat_dispersion_imag
    _atom_type_scat_source
    'C' 'C' 0.0033 0.0016
                         'International Tables Vol C Tables 4.2.6.8 and 6.1.1.4'
    'H' 'H' 0.0000 0.0000
                         'International Tables Vol C Tables 4.2.6.8 and 6.1.1.4'
    'N' 'N' 0.0061 0.0033
                         'International Tables Vol C Tables 4.2.6.8 and 6.1.1.4'
    'O' 'O' 0.0106 0.0060
                         'International Tables Vol C Tables 4.2.6.8 and 6.1.1.4'
_computing_data_collection     'X-AREA (Stoe & Cie, 2001)'
_computing_cell_refinement     'X-AREA (Stoe & Cie, 2001)'
_computing_data_reduction     'X-AREA (Stoe & Cie, 2001)'
_computing_structure_solution     'SHELXS97 (Sheldrick, 2008)'
_computing_structure_refinement     'SHELXL97 (Sheldrick, 2008)'
_computing_molecular_graphics     'XP in SHELXTL-Plus (Sheldrick, 2008)'
_computing_publication_material     'SHELXL97 (Sheldrick, 2008)'
loop_
    _atom_site_type_symbol
    _atom_site_label
    _atom_site_fract_x
    _atom_site_fract_y
    _atom_site_fract_z
    _atom_site_U_iso_or_equiv
    _atom_site_adp_type
    _atom_site_calc_flag
    _atom_site_refinement_flags
    _atom_site_occupancy
    _atom_site_disorder_assembly
    _atom_site_disorder_group
    O O1 -0.16266(8) 0.90595(6) 0.46141(6) 0.0317(2) Uani d . 1 . .
    O O2 0.53923(9) 0.76222(6) 0.18033(6) 0.02732(18) Uani d . 1 . .
    H H2 0.513(2) 0.7794(13) 0.1149(15) 0.058(5) Uiso d . 1 . .
    N N1 0.54331(9) 0.65343(6) 0.43688(6) 0.02103(18) Uani d . 1 . .
    N N2 0.44634(9) 0.69329(6) 0.47836(6) 0.02183(18) Uani d . 1 . .
    C C3 0.33084(11) 0.72394(7) 0.40111(7) 0.0216(2) Uani d . 1 . .
    C C4 0.35458(11) 0.70369(7) 0.31053(8) 0.0233(2) Uani d . 1 . .
    H H4 0.2901 0.7185 0.2456 0.028 Uiso calc R 1 . .
    C C5 0.49012(11) 0.65812(7) 0.33524(7) 0.0209(2) Uani d . 1 . .
    C C11 0.68123(11) 0.61521(7) 0.50071(7) 0.0208(2) Uani d . 1 . .
    C C12 0.68218(12) 0.55147(8) 0.57656(8) 0.0256(2) Uani d . 1 . .
    H H12 0.5924 0.5341 0.5868 0.031 Uiso calc R 1 . .
    C C13 0.81636(13) 0.51336(9) 0.63747(9) 0.0335(3) Uani d . 1 . .
    H H13 0.8182 0.4697 0.6895 0.040 Uiso calc R 1 . .
    C C14 0.94712(13) 0.53896(10) 0.62233(10) 0.0402(3) Uani d . 1 . .
    H H14 1.0382 0.5123 0.6635 0.048 Uiso calc R 1 . .
    C C15 0.94514(13) 0.60346(11) 0.54719(11) 0.0408(3) Uani d . 1 . .
    H H15 1.0351 0.6213 0.5376 0.049 Uiso calc R 1 . .
    C C16 0.81212(12) 0.64223(9) 0.48577(9) 0.0302(2) Uani d . 1 . .
    H H16 0.8108 0.6865 0.4344 0.036 Uiso calc R 1 . .
    C C31 0.20092(11) 0.77139(7) 0.41556(8) 0.0221(2) Uani d . 1 . .
    C C32 0.06812(12) 0.77997(8) 0.33677(8) 0.0268(2) Uani d . 1 . .
    H H32 0.0621 0.7544 0.2737 0.032 Uiso calc R 1 . .
    C C33 -0.05622(12) 0.82502(8) 0.34791(8) 0.0268(2) Uani d . 1 . .
    H H33 -0.1452 0.8301 0.2931 0.032 Uiso calc R 1 . .
    C C34 -0.04804(11) 0.86244(8) 0.44031(8) 0.0241(2) Uani d . 1 . .
    C C35 0.08451(12) 0.85507(9) 0.51998(8) 0.0295(2) Uani d . 1 . .
    H H35 0.0905 0.8808 0.5829 0.035 Uiso calc R 1 . .
    C C36 0.20682(12) 0.81060(9) 0.50782(8) 0.0282(2) Uani d . 1 . .
    H H36 0.2960 0.8065 0.5625 0.034 Uiso calc R 1 . .
    C C37 -0.29807(12) 0.92114(10) 0.38164(9) 0.0363(3) Uani d . 1 . .
    H H37A -0.2786 0.9593 0.3293 0.054 Uiso calc R 1 . .
    H H37B -0.3677 0.9565 0.4063 0.054 Uiso calc R 1 . .
    H H37C -0.3406 0.8581 0.3547 0.054 Uiso calc R 1 . .
    C C51 0.56695(10) 0.61401(7) 0.27101(7) 0.0205(2) Uani d . 1 . .
    C C52 0.58662(11) 0.66787(7) 0.19256(7) 0.0216(2) Uani d . 1 . .
    C C53 0.65634(12) 0.62480(9) 0.13073(8) 0.0287(2) Uani d . 1 . .
    H H53 0.6725 0.6618 0.0791 0.034 Uiso calc R 1 . .
    C C54 0.70182(12) 0.52839(9) 0.14464(8) 0.0306(2) Uani d . 1 . .
    H H54 0.7480 0.4995 0.1020 0.037 Uiso calc R 1 . .
    C C55 0.68004(12) 0.47382(8) 0.22094(8) 0.0279(2) Uani d . 1 . .
    H H55 0.7097 0.4075 0.2297 0.033 Uiso calc R 1 . .
    C C56 0.61481(11) 0.51682(8) 0.28402(8) 0.0244(2) Uani d . 1 . .
    H H56 0.6023 0.4799 0.3369 0.029 Uiso calc R 1 . .
loop_
    _atom_site_aniso_label
    _atom_site_aniso_U_11
    _atom_site_aniso_U_22
    _atom_site_aniso_U_33
    _atom_site_aniso_U_12
    _atom_site_aniso_U_13
    _atom_site_aniso_U_23
    O1 0.0251(4) 0.0429(5) 0.0281(4) 0.0094(3) 0.0101(3) -0.0034(3)
    O2 0.0397(4) 0.0253(4) 0.0199(4) 0.0030(3) 0.0138(3) 0.0021(3)
    N1 0.0234(4) 0.0236(4) 0.0191(4) 0.0017(3) 0.0110(3) -0.0009(3)
    N2 0.0247(4) 0.0239(4) 0.0207(4) 0.0018(3) 0.0126(3) -0.0017(3)
    C3 0.0256(5) 0.0209(5) 0.0209(5) 0.0004(4) 0.0111(4) 0.0002(4)
    C4 0.0274(5) 0.0248(5) 0.0199(5) 0.0028(4) 0.0110(4) 0.0016(4)
    C5 0.0262(5) 0.0203(4) 0.0190(5) -0.0006(4) 0.0112(4) 0.0004(4)
    C11 0.0216(5) 0.0211(4) 0.0203(5) -0.0012(4) 0.0079(4) -0.0038(4)
    C12 0.0268(5) 0.0274(5) 0.0228(5) -0.0031(4) 0.0086(4) -0.0004(4)
    C13 0.0376(6) 0.0311(6) 0.0267(5) 0.0028(5) 0.0039(5) 0.0009(5)
    C14 0.0266(6) 0.0460(7) 0.0402(7) 0.0074(5) 0.0007(5) -0.0048(6)
    C15 0.0217(5) 0.0527(8) 0.0487(7) -0.0039(5) 0.0127(5) -0.0075(6)
    C16 0.0283(5) 0.0327(6) 0.0332(6) -0.0063(4) 0.0148(4) -0.0012(5)
    C31 0.0255(5) 0.0217(5) 0.0222(5) 0.0015(4) 0.0119(4) 0.0007(4)
    C32 0.0296(5) 0.0321(6) 0.0208(5) 0.0031(4) 0.0110(4) -0.0012(4)
    C33 0.0251(5) 0.0328(6) 0.0223(5) 0.0035(4) 0.0077(4) 0.0019(4)
    C34 0.0235(5) 0.0246(5) 0.0269(5) 0.0029(4) 0.0119(4) 0.0007(4)
    C35 0.0282(5) 0.0378(6) 0.0231(5) 0.0043(4) 0.0095(4) -0.0070(4)
    C36 0.0258(5) 0.0362(6) 0.0224(5) 0.0047(4) 0.0075(4) -0.0037(4)
    C37 0.0255(5) 0.0483(7) 0.0336(6) 0.0103(5) 0.0078(5) -0.0015(5)
    C51 0.0206(4) 0.0241(5) 0.0183(4) -0.0010(4) 0.0086(4) -0.0025(4)
    C52 0.0223(4) 0.0254(5) 0.0175(4) -0.0009(4) 0.0071(4) -0.0019(4)
    C53 0.0318(5) 0.0375(6) 0.0212(5) 0.0030(5) 0.0144(4) 0.0007(4)
    C54 0.0303(5) 0.0399(6) 0.0253(5) 0.0061(5) 0.0143(4) -0.0055(5)
    C55 0.0274(5) 0.0271(5) 0.0304(5) 0.0039(4) 0.0113(4) -0.0045(4)
    C56 0.0258(5) 0.0247(5) 0.0249(5) -0.0001(4) 0.0115(4) -0.0003(4)
_geom_special_details
;
All e.s.d.'s (except the e.s.d in the dihedral angle between two l.s. planes)
are estimated using the full covariance matrix. The cell e.s.d.'s are taken
into account individually in the estimation of e.s.d.'s in distances, angles
and torsion angles; correlations between e.s.d.'s in cell parameters are only
used when they are defined by crystal symmetry. An approximate (isotropic)
treatment of cell e.s.d.'s is used for estimating e.s.d.'s involving l.s.
planes.
;
loop_
    _geom_bond_atom_site_label_1
    _geom_bond_atom_site_label_2
    _geom_bond_site_symmetry_2
    _geom_bond_distance
    _geom_bond_publ_flag
    O1 C34 . 1.3694(12) ?
    O1 C37 . 1.4307(14) ?
    O2 C52 . 1.3657(13) ?
    O2 H2 . 0.91(2) ?
    N1 C5 . 1.3711(12) ?
    N1 N2 . 1.3711(11) ?
    N1 C11 . 1.4341(13) ?
    N2 C3 . 1.3457(13) ?
    C3 C4 . 1.4131(14) ?
    C3 C31 . 1.4798(14) ?
    C4 C5 . 1.3790(14) ?
    C4 H4 . 0.9500 ?
    C5 C51 . 1.4827(13) ?
    C11 C12 . 1.3904(14) ?
    C11 C16 . 1.3912(14) ?
    C12 C13 . 1.3945(15) ?
    C12 H12 . 0.9500 ?
    C13 C14 . 1.3863(18) ?
    C13 H13 . 0.9500 ?
    C14 C15 . 1.387(2) ?
    C14 H14 . 0.9500 ?
    C15 C16 . 1.3924(17) ?
    C15 H15 . 0.9500 ?
    C16 H16 . 0.9500 ?
    C31 C32 . 1.3971(15) ?
    C31 C36 . 1.4067(14) ?
    C32 C33 . 1.3984(15) ?
    C32 H32 . 0.9500 ?
    C33 C34 . 1.3937(15) ?
    C33 H33 . 0.9500 ?
    C34 C35 . 1.4006(15) ?
    C35 C36 . 1.3833(15) ?
    C35 H35 . 0.9500 ?
    C36 H36 . 0.9500 ?
    C37 H37A . 0.9800 ?
    C37 H37B . 0.9800 ?
    C37 H37C . 0.9800 ?
    C51 C56 . 1.4041(14) ?
    C51 C52 . 1.4063(14) ?
    C52 C53 . 1.4025(14) ?
    C53 C54 . 1.3881(17) ?
    C53 H53 . 0.9500 ?
    C54 C55 . 1.3940(16) ?
    C54 H54 . 0.9500 ?
    C55 C56 . 1.3873(14) ?
    C55 H55 . 0.9500 ?
    C56 H56 . 0.9500 ?
loop_
    _geom_angle_atom_site_label_1
    _geom_angle_atom_site_label_2
    _geom_angle_atom_site_label_3
    _geom_angle_site_symmetry_1
    _geom_angle_site_symmetry_3
    _geom_angle
    _geom_angle_publ_flag
    C34 O1 C37 . . 118.12(9) ?
    C52 O2 H2 . . 110.0(12) ?
    C5 N1 N2 . . 111.75(8) ?
    C5 N1 C11 . . 129.15(8) ?
    N2 N1 C11 . . 119.09(8) ?
    C3 N2 N1 . . 105.23(8) ?
    N2 C3 C4 . . 110.50(9) ?
    N2 C3 C31 . . 121.73(9) ?
    C4 C3 C31 . . 127.77(9) ?
    C5 C4 C3 . . 106.20(9) ?
    C5 C4 H4 . . 126.9 ?
    C3 C4 H4 . . 126.9 ?
    N1 C5 C4 . . 106.31(8) ?
    N1 C5 C51 . . 123.26(9) ?
    C4 C5 C51 . . 130.28(9) ?
    C12 C11 C16 . . 120.92(10) ?
    C12 C11 N1 . . 119.50(9) ?
    C16 C11 N1 . . 119.58(9) ?
    C11 C12 C13 . . 119.27(10) ?
    C11 C12 H12 . . 120.4 ?
    C13 C12 H12 . . 120.4 ?
    C14 C13 C12 . . 120.18(11) ?
    C14 C13 H13 . . 119.9 ?
    C12 C13 H13 . . 119.9 ?
    C13 C14 C15 . . 120.09(11) ?
    C13 C14 H14 . . 120.0 ?
    C15 C14 H14 . . 120.0 ?
    C14 C15 C16 . . 120.45(11) ?
    C14 C15 H15 . . 119.8 ?
    C16 C15 H15 . . 119.8 ?
    C11 C16 C15 . . 119.08(11) ?
    C11 C16 H16 . . 120.5 ?
    C15 C16 H16 . . 120.5 ?
    C32 C31 C36 . . 117.71(9) ?
    C32 C31 C3 . . 120.64(9) ?
    C36 C31 C3 . . 121.64(9) ?
    C31 C32 C33 . . 121.98(10) ?
    C31 C32 H32 . . 119.0 ?
    C33 C32 H32 . . 119.0 ?
    C34 C33 C32 . . 119.22(10) ?
    C34 C33 H33 . . 120.4 ?
    C32 C33 H33 . . 120.4 ?
    O1 C34 C33 . . 124.86(10) ?
    O1 C34 C35 . . 115.55(9) ?
    C33 C34 C35 . . 119.57(9) ?
    C36 C35 C34 . . 120.59(10) ?
    C36 C35 H35 . . 119.7 ?
    C34 C35 H35 . . 119.7 ?
    C35 C36 C31 . . 120.92(10) ?
    C35 C36 H36 . . 119.5 ?
    C31 C36 H36 . . 119.5 ?
    O1 C37 H37A . . 109.5 ?
    O1 C37 H37B . . 109.5 ?
    H37A C37 H37B . . 109.5 ?
    O1 C37 H37C . . 109.5 ?
    H37A C37 H37C . . 109.5 ?
    H37B C37 H37C . . 109.5 ?
    C56 C51 C52 . . 118.79(9) ?
    C56 C51 C5 . . 120.96(9) ?
    C52 C51 C5 . . 120.18(9) ?
    O2 C52 C53 . . 121.86(9) ?
    O2 C52 C51 . . 118.34(9) ?
    C53 C52 C51 . . 119.79(10) ?
    C54 C53 C52 . . 120.35(10) ?
    C54 C53 H53 . . 119.8 ?
    C52 C53 H53 . . 119.8 ?
    C53 C54 C55 . . 120.25(10) ?
    C53 C54 H54 . . 119.9 ?
    C55 C54 H54 . . 119.9 ?
    C56 C55 C54 . . 119.64(10) ?
    C56 C55 H55 . . 120.2 ?
    C54 C55 H55 . . 120.2 ?
    C55 C56 C51 . . 121.13(10) ?
    C55 C56 H56 . . 119.4 ?
    C51 C56 H56 . . 119.4 ?
loop_
    _geom_torsion_atom_site_label_1
    _geom_torsion_atom_site_label_2
    _geom_torsion_atom_site_label_3
    _geom_torsion_atom_site_label_4
    _geom_torsion_site_symmetry_1
    _geom_torsion_site_symmetry_2
    _geom_torsion_site_symmetry_3
    _geom_torsion_site_symmetry_4
    _geom_torsion
    _geom_torsion_publ_flag
    C5 N1 N2 C3 . . . . -0.35(11) ?
    C11 N1 N2 C3 . . . . 178.79(8) ?
    N1 N2 C3 C4 . . . . -0.10(11) ?
    N1 N2 C3 C31 . . . . 179.72(9) ?
    N2 C3 C4 C5 . . . . 0.51(12) ?
    C31 C3 C4 C5 . . . . -179.30(10) ?
    N2 N1 C5 C4 . . . . 0.67(11) ?
    C11 N1 C5 C4 . . . . -178.37(9) ?
    N2 N1 C5 C51 . . . . -175.35(9) ?
    C11 N1 C5 C51 . . . . 5.61(16) ?
    C3 C4 C5 N1 . . . . -0.69(11) ?
    C3 C4 C5 C51 . . . . 174.95(10) ?
    C5 N1 C11 C12 . . . . -131.50(11) ?
    N2 N1 C11 C12 . . . . 49.52(13) ?
    C5 N1 C11 C16 . . . . 48.36(15) ?
    N2 N1 C11 C16 . . . . -130.62(10) ?
    C16 C11 C12 C13 . . . . -0.83(16) ?
    N1 C11 C12 C13 . . . . 179.03(9) ?
    C11 C12 C13 C14 . . . . 0.03(17) ?
    C12 C13 C14 C15 . . . . 0.71(19) ?
    C13 C14 C15 C16 . . . . -0.7(2) ?
    C12 C11 C16 C15 . . . . 0.87(17) ?
    N1 C11 C16 C15 . . . . -178.98(10) ?
    C14 C15 C16 C11 . . . . -0.13(19) ?
    N2 C3 C31 C32 . . . . -163.44(10) ?
    C4 C3 C31 C32 . . . . 16.36(16) ?
    N2 C3 C31 C36 . . . . 17.57(15) ?
    C4 C3 C31 C36 . . . . -162.64(11) ?
    C36 C31 C32 C33 . . . . -0.50(16) ?
    C3 C31 C32 C33 . . . . -179.54(10) ?
    C31 C32 C33 C34 . . . . -0.12(17) ?
    C37 O1 C34 C33 . . . . -4.99(16) ?
    C37 O1 C34 C35 . . . . 176.10(11) ?
    C32 C33 C34 O1 . . . . -178.32(10) ?
    C32 C33 C34 C35 . . . . 0.54(17) ?
    O1 C34 C35 C36 . . . . 178.63(11) ?
    C33 C34 C35 C36 . . . . -0.33(17) ?
    C34 C35 C36 C31 . . . . -0.31(18) ?
    C32 C31 C36 C35 . . . . 0.72(17) ?
    C3 C31 C36 C35 . . . . 179.74(10) ?
    N1 C5 C51 C56 . . . . 50.34(14) ?
    C4 C5 C51 C56 . . . . -124.66(12) ?
    N1 C5 C51 C52 . . . . -132.78(10) ?
    C4 C5 C51 C52 . . . . 52.22(15) ?
    C56 C51 C52 O2 . . . . 179.78(9) ?
    C5 C51 C52 O2 . . . . 2.83(14) ?
    C56 C51 C52 C53 . . . . -1.56(15) ?
    C5 C51 C52 C53 . . . . -178.50(9) ?
    O2 C52 C53 C54 . . . . -179.36(10) ?
    C51 C52 C53 C54 . . . . 2.03(16) ?
    C52 C53 C54 C55 . . . . -0.71(17) ?
    C53 C54 C55 C56 . . . . -1.06(17) ?
    C54 C55 C56 C51 . . . . 1.52(16) ?
    C52 C51 C56 C55 . . . . -0.20(15) ?
    C5 C51 C56 C55 . . . . 176.71(10) ?
loop_
    _geom_hbond_atom_site_label_D
    _geom_hbond_atom_site_label_H
    _geom_hbond_atom_site_label_A
    _geom_hbond_site_symmetry_A
    _geom_hbond_distance_DH
    _geom_hbond_distance_HA
    _geom_hbond_distance_DA
    _geom_hbond_angle_DHA
    O2 H2 N2 4_575 0.91(2) 1.88(2) 2.7894(11) 175.0(17)
data_global
_journal_date_recd_electronic     2009-01-28
_journal_date_accepted     2009-02-03
_journal_name_full     'Acta Crystallographica, Section E'
_journal_year     2009
_journal_volume     65
_journal_issue      3
_journal_page_first     o589
_journal_page_last     o589
_journal_paper_category     QO
_journal_coeditor_code     PK2149
_publ_contact_author_name
;
'Hasan^*^,Aurangzeb'
;
_publ_contact_author_address
;
Department of Chemistry
Quaid-i-Azam University Islamabad
45320-Pakistan
;
_publ_contact_author_email     h.aurangzeb@yahoo.com
_publ_contact_author_fax     ?
_publ_contact_author_phone     ?
_publ_section_title
;
2-[3-(4-Methoxyphenyl)-1-phenyl-1<i>H</i>-pyrazol-5-yl]phenol
;
loop_
    _publ_author_name
    _publ_author_address
    'Kausar, Rukhsana'
;
Allama Iqbal Open University
Islamabad
Pakistan
;
    'Badshah, Amir'
;
Department of Chemistry
Quaid-i-Azam University
Islamabad 45320
Pakistan
;
    'Zia ul Haq, Muhammad'
;
Department of Chemistry
Quaid-i-Azam University
Islamabad 45320
Pakistan
;
    'Hasan, Aurangzeb'
;
Department of Chemistry
Quaid-i-Azam University
Islamabad 45320
Pakistan
;
    'Bolte, Michael'
;
Institut f\"ur Anorganische Chemie
J. W. Goethe-Universit\"at
Max-von-Laue-Strasse 7
60438 Frankfurt/Main
Germany
;
