# Supplementary material for: 2-[3-(4-Methoxyphen­yl)-1-phenyl-1H-pyrazol-5-yl]phenol
Source: Acta Crystallogr Sect E Struct Rep Online. 2009 Feb 25;65(Pt 3):o589. doi: 10.1107/S1600536809004012 (PMC2968556; doi:10.1107/S1600536809004012)
Supplement: Supplementary file 2 [file e-65-0o589-Isup2.hkl]

# 
# h,k,l, Fc-squared, Fo-squared, sigma(Fo-squared) and status flag 
# 
data_I
_shelx_title ' az2 in P21/c' 
_shelx_refln_list_code          4 
_shelx_F_calc_maximum      172.60 
_exptl_crystal_F_000       720.00 
_reflns_d_resolution_high  0.7658 
 
loop_ 
 _symmetry_equiv_pos_as_xyz 
 'x, y, z' 
 '-x, y+1/2, -z+1/2' 
 '-x, -y, -z' 
 'x, -y-1/2, z-1/2' 
 
_cell_length_a     9.5880 
_cell_length_b    13.7397 
_cell_length_c    14.2771 
_cell_angle_alpha  90.000 
_cell_angle_beta  109.340 
_cell_angle_gamma  90.000 
 
_shelx_F_squared_multiplier     1.000 
 
loop_ 
 _refln_index_h 
 _refln_index_k 
 _refln_index_l 
 _refln_F_squared_calc 
 _refln_F_squared_meas 
 _refln_F_squared_sigma 
 _refln_observed_status 
   2   0   0      301.35      275.54      3.22 o 
   3   0   0     1155.73     1019.25     57.45 o 
   4   0   0       60.73       69.16      2.79 o 
   5   0   0      339.56      326.11      4.56 o 
   6   0   0      736.36      788.80     10.00 o 
   7   0   0      496.11      473.46     16.49 o 
   8   0   0     5447.74     5417.26     66.71 o 
   9   0   0       22.86       23.00      2.11 o 
  10   0   0       52.92       54.37      1.85 o 
  11   0   0       57.74       56.59      2.24 o 
   2   1   0      699.42      589.38     15.08 o 
   3   1   0     1675.98     1526.66      9.57 o 
   4   1   0      246.19      239.72      3.45 o 
   5   1   0      311.01      312.75      5.95 o 
   6   1   0      257.28      262.57      4.97 o 
   7   1   0      525.24      496.00     14.13 o 
   8   1   0      637.60      626.82     13.13 o 
   9   1   0       11.92       17.94      0.94 o 
  10   1   0        1.33        2.82      0.98 o 
  11   1   0       18.51       14.26      0.91 o 
   1   2   0     1165.01     1070.10     22.90 o 
   2   2   0     5874.33     5661.70     68.42 o 
   3   2   0     3672.04     3573.07     33.96 o 
   4   2   0      435.85      440.94      3.87 o 
   5   2   0       48.02       70.11      1.82 o 
   6   2   0      148.11      147.49      2.97 o 
   7   2   0      570.42      569.13     12.51 o 
   8   2   0       13.24       12.99      1.05 o 
   9   2   0      304.01      305.95      6.66 o 
  10   2   0      100.66       95.38      1.29 o 
  11   2   0       80.94       76.77      1.27 o 
   1   3   0    26475.61    28169.89    626.82 o 
   2   3   0      228.67      211.75      3.09 o 
   3   3   0      127.13      139.07      3.17 o 
   4   3   0     1050.56      992.02     23.90 o 
   5   3   0      204.63      213.72      2.05 o 
   6   3   0      317.55      285.27      1.77 o 
   7   3   0     1402.36     1401.62     18.69 o 
   8   3   0       52.72       51.58      1.42 o 
   9   3   0      205.43      204.94      3.47 o 
  10   3   0       15.69       19.61      0.97 o 
  11   3   0       56.45       55.89      1.36 o 
   0   4   0      367.13      341.16      8.48 o 
   1   4   0      675.93      599.08     17.91 o 
   2   4   0     1450.12     1524.68     27.89 o 
   3   4   0      147.40      134.45      3.79 o 
   4   4   0       13.72       12.24      0.97 o 
   5   4   0       33.36       29.78      0.93 o 
   6   4   0        7.51        7.33      0.88 o 
   7   4   0       26.26       23.35      1.39 o 
   8   4   0       60.13       55.72      1.09 o 
   9   4   0       10.96       14.72      1.00 o 
  10   4   0       77.79       71.89      1.89 o 
  11   4   0       14.09       15.43      1.13 o 
   1   5   0      362.42      379.74      9.54 o 
   2   5   0       14.18       19.56      1.14 o 
   3   5   0      114.91      127.77      2.13 o 
   4   5   0       23.18       36.50      1.10 o 
   5   5   0       19.92       16.46      1.14 o 
   6   5   0      533.17      535.44     10.04 o 
   7   5   0      152.42      143.83      4.46 o 
   8   5   0        8.73        9.60      0.89 o 
   9   5   0       15.71       15.58      1.23 o 
  10   5   0      102.60       83.83      1.44 o 
  11   5   0      107.03       97.08      1.36 o 
   0   6   0     1673.50     1714.34     59.61 o 
   1   6   0      250.43      246.48      7.90 o 
   2   6   0      555.74      567.78     13.87 o 
   3   6   0       64.52       56.31      1.71 o 
   4   6   0        0.28        1.52      0.89 o 
   5   6   0      219.63      243.65      4.75 o 
   6   6   0      189.28      178.43      3.25 o 
   7   6   0      149.31      148.77      2.01 o 
   8   6   0        1.50        2.65      0.84 o 
   9   6   0       17.91       20.84      1.04 o 
  10   6   0       36.82       40.77      1.31 o 
  11   6   0        0.48        2.16      1.02 o 
   1   7   0       96.10       92.92      3.11 o 
   2   7   0      177.83      186.32      5.44 o 
   3   7   0       10.22       15.84      1.15 o 
   4   7   0      401.41      403.97      9.30 o 
   5   7   0       13.05       16.40      0.99 o 
   6   7   0      280.95      292.47      6.93 o 
   7   7   0      311.64      305.28      6.74 o 
   8   7   0      177.41      173.62      3.48 o 
   9   7   0       44.50       40.57      1.16 o 
  10   7   0       25.10       29.41      1.75 o 
   0   8   0      849.54      858.86     31.53 o 
   1   8   0        0.63        0.42      0.90 o 
   2   8   0       40.37       38.12      1.59 o 
   3   8   0       10.29        9.24      1.13 o 
   4   8   0       25.34       27.90      1.81 o 
   5   8   0        3.00        3.69      1.01 o 
   6   8   0       61.12       65.78      1.68 o 
   7   8   0       43.05       44.87      2.38 o 
   8   8   0       42.70       37.75      1.68 o 
   9   8   0        0.24        1.84      0.98 o 
  10   8   0        0.07        1.10      1.12 o 
   1   9   0      562.88      613.01     19.66 o 
   2   9   0      761.70      720.06     21.63 o 
   3   9   0      211.43      228.19      7.05 o 
   4   9   0      373.00      405.12      9.14 o 
   5   9   0      196.16      212.33      8.02 o 
   6   9   0       36.96       36.46      1.08 o 
   7   9   0      193.99      193.57      4.29 o 
   8   9   0       64.12       71.15      2.03 o 
   9   9   0       27.68       33.46      1.90 o 
  10   9   0        5.54        4.00      1.03 o 
   0  10   0        6.89        9.04      1.38 o 
   1  10   0       24.67       27.60      1.18 o 
   2  10   0      443.35      477.62     12.51 o 
   3  10   0       22.24       24.77      1.51 o 
   4  10   0      277.83      292.71      9.06 o 
   5  10   0      256.05      271.51      8.78 o 
   6  10   0        3.24        3.76      1.02 o 
   7  10   0       21.09       25.80      1.03 o 
   8  10   0        0.65        1.61      1.13 o 
   9  10   0        4.58        6.64      1.25 o 
   1  11   0       11.96       10.94      1.12 o 
   2  11   0      101.94      114.14      3.51 o 
   3  11   0       18.41       24.27      1.52 o 
   4  11   0       38.00       42.13      2.25 o 
   5  11   0       54.81       50.15      1.42 o 
   6  11   0       56.35       55.86      1.62 o 
   7  11   0       31.34       34.96      2.30 o 
   8  11   0       48.96       57.74      1.20 o 
   9  11   0       13.41       12.95      1.10 o 
   0  12   0       73.82       72.22      4.20 o 
   1  12   0       19.25       19.68      1.25 o 
   2  12   0      129.59      113.97      2.62 o 
   3  12   0      784.77      749.26     23.14 o 
   4  12   0       72.93       69.57      1.83 o 
   5  12   0       40.43       45.67      1.19 o 
   6  12   0       25.21       24.48      1.07 o 
   7  12   0       48.83       49.70      1.33 o 
   8  12   0       78.63       72.80      3.80 o 
   1  13   0      155.78      149.86      5.22 o 
   2  13   0        1.20        3.71      1.22 o 
   3  13   0      302.99      279.78      4.85 o 
   4  13   0       33.40       32.16      1.22 o 
   5  13   0        4.27        6.82      1.26 o 
   6  13   0       15.89       14.85      1.13 o 
   7  13   0       14.77       16.10      1.33 o 
   8  13   0        9.02        5.92      1.25 o 
   0  14   0       10.92        5.75      2.03 o 
   1  14   0       47.41       40.41      1.51 o 
   2  14   0        5.22        5.45      1.12 o 
   3  14   0       16.33       17.96      1.18 o 
   4  14   0        2.65        5.45      1.21 o 
   5  14   0        0.22       -0.52      1.07 o 
   6  14   0       11.07       12.49      1.33 o 
   7  14   0       80.09       78.47      2.15 o 
   1  15   0       30.76       24.65      1.50 o 
   2  15   0       54.21       46.00      1.70 o 
   3  15   0       33.31       36.94      1.66 o 
   4  15   0      475.17      450.11      6.13 o 
   5  15   0        0.01        0.23      1.09 o 
   6  15   0        3.65        2.93      1.10 o 
   0  16   0      129.97      111.40      6.42 o 
   1  16   0        0.39       -0.31      1.36 o 
   2  16   0        4.58        6.65      1.36 o 
   3  16   0        1.59        1.54      1.35 o 
   4  16   0        0.24        1.30      1.27 o 
   5  16   0       38.31       35.33      1.41 o 
   1  17   0        6.86        8.42      1.17 o 
   2  17   0       13.67        9.16      1.29 o 
   3  17   0       10.75       10.27      1.33 o 
 -11   1   1        0.30        2.28      0.93 o 
 -10   1   1       16.10       14.55      1.01 o 
  -9   1   1        1.17        2.93      0.98 o 
  -8   1   1       93.22       85.52      1.47 o 
  -7   1   1      399.32      371.92      3.05 o 
  -6   1   1       24.85       32.60      0.96 o 
  -5   1   1        6.60        3.86      0.71 o 
  -4   1   1        3.18        2.65      0.69 o 
  -3   1   1       35.03       36.45      1.01 o 
  -2   1   1     1862.26     1664.31     48.52 o 
   2   1   1    12627.51    12550.10    369.88 o 
   3   1   1      203.90      210.09      4.38 o 
   4   1   1      457.12      528.84      9.01 o 
   5   1   1      128.65       98.88      2.19 o 
   6   1   1      167.10      145.75      1.21 o 
   7   1   1       44.32       41.70      1.25 o 
   8   1   1       56.69       54.37      1.10 o 
   9   1   1       99.10       97.68      2.60 o 
  10   1   1      101.09       95.90      3.23 o 
  11   1   1        8.23       10.80      1.07 o 
 -11   2   1        1.26        3.71      0.92 o 
 -10   2   1        8.84       13.56      1.27 o 
  -9   2   1      785.17      770.73     14.85 o 
  -8   2   1      833.23      828.31     14.26 o 
  -7   2   1        2.59        2.53      1.18 o 
  -6   2   1       45.30       37.69      0.93 o 
  -5   2   1       52.18       58.46      1.27 o 
  -4   2   1      123.14      121.73      1.80 o 
  -3   2   1      204.95      170.87      2.10 o 
  -2   2   1      116.72      107.93      1.74 o 
  -1   2   1    15423.81    15812.87    443.84 o 
   1   2   1     6775.90     6603.46     91.87 o 
   2   2   1     2042.10     1907.62     43.17 o 
   3   2   1      413.96      436.22      2.92 o 
   4   2   1      123.77      106.29      2.52 o 
   5   2   1      736.10      762.56      6.44 o 
   6   2   1       15.39        9.49      0.74 o 
   7   2   1       45.85       47.02      1.08 o 
   8   2   1       66.98       63.55      1.26 o 
   9   2   1        6.82       11.92      1.77 o 
  10   2   1        4.91        6.76      0.87 o 
  11   2   1       84.74       95.15      1.50 o 
 -11   3   1        0.62        2.36      1.01 o 
 -10   3   1        0.81        2.06      0.89 o 
  -9   3   1        9.37       12.38      1.02 o 
  -8   3   1       38.77       40.43      1.08 o 
  -7   3   1      332.52      305.07      2.72 o 
  -6   3   1      227.01      202.11      1.81 o 
  -5   3   1       46.30       53.99      1.05 o 
  -4   3   1      365.76      401.75     11.88 o 
  -3   3   1      421.01      408.35      9.56 o 
  -2   3   1     1263.32     1159.25     21.03 o 
  -1   3   1    13676.93    13839.02    615.89 o 
   0   3   1      286.28      241.70      7.11 o 
   1   3   1     6559.07     6825.18    162.19 o 
   2   3   1      134.39      143.58      1.70 o 
   3   3   1      386.58      354.33      5.66 o 
   4   3   1     3135.99     3238.02     23.72 o 
   5   3   1      575.69      620.04     11.65 o 
   6   3   1      183.28      193.56      3.46 o 
   7   3   1      474.76      458.32      6.46 o 
   8   3   1        0.08        3.50      0.88 o 
   9   3   1      417.12      392.70      5.78 o 
  10   3   1       59.91       53.37      1.29 o 
  11   3   1      145.40      130.64      1.91 o 
 -11   4   1      200.75      225.49      3.96 o 
 -10   4   1      135.20      143.03      2.94 o 
  -9   4   1      125.57      128.62      3.17 o 
  -8   4   1        0.43        2.13      0.84 o 
  -7   4   1       74.44       67.98      1.11 o 
  -6   4   1      444.63      450.99      7.58 o 
  -5   4   1        2.65        2.76      0.76 o 
  -4   4   1      933.85     1009.05     16.87 o 
  -3   4   1     3362.71     3368.60     80.03 o 
  -2   4   1     4086.73     3965.85    170.73 o 
  -1   4   1     4083.42     3718.45    131.22 o 
   0   4   1     2866.60     2696.52     39.96 o 
   1   4   1      561.27      533.89     10.01 o 
   2   4   1      685.69      645.09     22.14 o 
   3   4   1      357.76      350.14      4.62 o 
   4   4   1     1407.29     1505.88     16.13 o 
   5   4   1      253.74      278.93      4.95 o 
   6   4   1      199.75      194.72      4.38 o 
   7   4   1       11.18       13.24      0.93 o 
   8   4   1        6.87       11.26      1.21 o 
   9   4   1        5.12        6.71      0.89 o 
  10   4   1       48.45       55.28      1.53 o 
  11   4   1       23.11       22.31      1.24 o 
 -11   5   1      361.65      380.82      7.20 o 
 -10   5   1      161.31      159.14      2.02 o 
  -9   5   1       77.19       81.05      1.78 o 
  -8   5   1      342.27      357.68      6.15 o 
  -7   5   1       16.20       13.89      0.93 o 
  -6   5   1      254.23      242.67      4.18 o 
  -5   5   1        0.37        1.74      0.86 o 
  -4   5   1        6.99        7.08      0.87 o 
  -3   5   1      806.30      746.45     22.70 o 
  -2   5   1      530.15      536.32      9.74 o 
  -1   5   1      963.76      980.80     33.78 o 
   0   5   1      520.64      461.48      8.64 o 
   1   5   1     1096.34     1113.63     34.85 o 
   2   5   1       26.19       29.61      1.23 o 
   3   5   1      148.05      149.73      4.97 o 
   4   5   1      915.26      944.08     14.94 o 
   5   5   1        0.61        2.73      0.85 o 
   6   5   1      144.49      138.65      3.12 o 
   7   5   1      431.89      414.41     12.49 o 
   8   5   1       35.59       39.50      1.21 o 
   9   5   1       87.18       90.10      2.30 o 
  10   5   1       67.12       67.83      1.65 o 
  11   5   1        0.38        2.69      1.31 o 
 -11   6   1        1.07        0.33      1.03 o 
 -10   6   1        2.51        2.07      1.02 o 
  -9   6   1       50.06       46.28      2.03 o 
  -8   6   1      121.64      123.89      2.45 o 
  -7   6   1        0.16        1.24      0.85 o 
  -6   6   1      409.01      424.94      5.01 o 
  -5   6   1      115.52      114.39      1.62 o 
  -4   6   1       49.14       37.64      1.09 o 
  -3   6   1      669.19      706.74      8.28 o 
  -2   6   1     2263.74     2396.97     91.54 o 
  -1   6   1        0.10        0.78      0.95 o 
   0   6   1     1482.19     1498.98     26.84 o 
   1   6   1        8.80       15.54      1.11 o 
   2   6   1       10.22        8.79      0.99 o 
   3   6   1        5.93       12.66      1.15 o 
   4   6   1      130.68      151.73      2.85 o 
   5   6   1        8.35        9.92      0.91 o 
   6   6   1      681.31      679.91     22.97 o 
   7   6   1       13.45       13.92      1.04 o 
   8   6   1      399.85      375.42      6.67 o 
   9   6   1        5.19        3.50      0.94 o 
  10   6   1        5.14        5.57      1.08 o 
 -11   7   1       33.32       34.69      2.13 o 
 -10   7   1      292.27      316.61      6.40 o 
  -9   7   1       23.24       25.19      1.11 o 
  -8   7   1       10.62       10.58      1.05 o 
  -7   7   1       65.03       72.34      1.62 o 
  -6   7   1        5.24        6.74      0.88 o 
  -5   7   1       50.42       48.44      1.66 o 
  -4   7   1      195.07      196.67      3.89 o 
  -3   7   1     1312.10     1369.85     22.72 o 
  -2   7   1     6371.97     6764.64    211.53 o 
  -1   7   1     1124.04     1205.93     28.43 o 
   0   7   1       40.02       37.67      1.55 o 
   1   7   1      649.21      694.97     18.54 o 
   2   7   1     1058.83     1145.57     24.70 o 
   3   7   1     2524.21     2749.90     78.32 o 
   4   7   1       40.86       41.17      1.26 o 
   5   7   1      757.25      775.48     11.95 o 
   6   7   1      441.42      454.65     10.67 o 
   7   7   1        0.72        2.90      0.91 o 
   8   7   1        0.16        0.67      1.05 o 
   9   7   1       84.35       94.29      3.39 o 
  10   7   1       18.21       22.97      1.29 o 
 -10   8   1      185.43      203.66      4.77 o 
  -9   8   1      105.62      115.93      2.52 o 
  -8   8   1       83.26       84.63      2.07 o 
  -7   8   1       25.79       25.86      1.04 o 
  -6   8   1        8.79       11.43      1.05 o 
  -5   8   1      242.28      256.56      5.70 o 
  -4   8   1      607.67      596.00      8.49 o 
  -3   8   1      793.43      781.70     22.97 o 
  -2   8   1      277.65      288.92      6.03 o 
  -1   8   1     1180.15     1175.61     20.27 o 
   0   8   1      268.53      297.66      9.93 o 
   1   8   1        2.54        0.88      0.94 o 
   2   8   1      194.66      199.63      6.76 o 
   3   8   1      457.99      461.59      7.08 o 
   4   8   1        8.87       11.62      1.12 o 
   5   8   1      285.71      283.70      5.33 o 
   6   8   1      305.27      296.75      4.42 o 
   7   8   1       97.97       97.32      2.18 o 
   8   8   1        0.18        1.99      0.95 o 
   9   8   1       57.47       63.56      1.81 o 
  10   8   1       43.17       42.21      1.36 o 
 -10   9   1        5.23        4.34      1.29 o 
  -9   9   1        6.71       10.58      1.09 o 
  -8   9   1        1.67        0.84      1.17 o 
  -7   9   1        1.47        1.02      1.08 o 
  -6   9   1        1.55        3.31      0.93 o 
  -5   9   1       14.21       15.72      1.48 o 
  -4   9   1       74.19       79.99      1.94 o 
  -3   9   1      636.10      654.07     21.13 o 
  -2   9   1       58.11       63.42      1.48 o 
  -1   9   1       29.93       32.16      1.35 o 
   0   9   1        1.40        1.41      0.94 o 
   1   9   1       22.91       24.17      1.05 o 
   2   9   1       52.34       56.95      2.68 o 
   3   9   1      175.39      192.73      5.91 o 
   4   9   1      366.80      409.96     14.07 o 
   5   9   1      135.18      138.98      1.87 o 
   6   9   1      123.44      128.58      4.17 o 
   7   9   1        0.06        0.62      1.18 o 
   8   9   1        7.50        6.80      0.94 o 
   9   9   1        5.44        8.54      0.95 o 
  -9  10   1       85.30       85.72      1.96 o 
  -8  10   1        1.60        3.64      1.04 o 
  -7  10   1        0.00        1.52      0.97 o 
  -6  10   1       17.77       15.78      1.16 o 
  -5  10   1       91.59       98.92      2.11 o 
  -4  10   1        0.86        0.63      1.04 o 
  -3  10   1       76.12       77.37      1.74 o 
  -2  10   1      606.52      619.45     18.77 o 
  -1  10   1      270.52      296.41      9.67 o 
   0  10   1       21.74       24.58      1.12 o 
   1  10   1      101.18      105.20      2.22 o 
   2  10   1        1.63        0.55      0.81 o 
   3  10   1      754.50      743.84     13.24 o 
   4  10   1      320.85      321.42      9.84 o 
   5  10   1       17.71       19.77      1.20 o 
   6  10   1        0.28        0.95      1.12 o 
   7  10   1       78.38       79.65      2.23 o 
   8  10   1       62.25       66.21      1.73 o 
   9  10   1       56.32       54.81      1.72 o 
  -9  11   1        5.21        8.22      1.12 o 
  -8  11   1       15.97       13.69      1.16 o 
  -7  11   1       85.28       82.71      1.46 o 
  -6  11   1      350.52      344.01     10.23 o 
  -5  11   1       12.64       12.99      1.12 o 
  -4  11   1        2.01        2.08      1.14 o 
  -3  11   1       94.52       94.92      3.45 o 
  -2  11   1        1.12        0.80      0.83 o 
  -1  11   1       21.71       24.76      1.75 o 
   0  11   1       88.95       93.05      3.20 o 
   1  11   1      159.59      161.46      6.76 o 
   2  11   1      710.17      738.41     18.11 o 
   3  11   1        9.01        7.73      1.11 o 
   4  11   1       12.57        8.83      1.22 o 
   5  11   1        1.11        1.38      1.01 o 
   6  11   1      100.42      101.63      3.35 o 
   7  11   1        3.53        2.20      0.97 o 
   8  11   1        1.15        2.34      1.15 o 
   9  11   1       19.87       28.52      2.10 o 
  -8  12   1       22.86       23.53      1.15 o 
  -7  12   1       53.02       59.16      1.97 o 
  -6  12   1      359.44      385.44     13.15 o 
  -5  12   1      172.57      162.77      4.10 o 
  -4  12   1      395.07      380.94      8.73 o 
  -3  12   1       90.57       82.90      2.18 o 
  -2  12   1       67.56       63.66      2.36 o 
  -1  12   1        8.70        6.96      1.19 o 
   0  12   1       65.27       49.46      2.02 o 
   1  12   1      171.76      159.40      3.97 o 
   2  12   1        0.54       -0.38      1.01 o 
   3  12   1       42.64       43.43      1.50 o 
   4  12   1      216.48      230.56      4.95 o 
   5  12   1        1.54       -0.01      1.18 o 
   6  12   1        0.62        0.88      1.25 o 
   7  12   1        0.09        1.96      0.95 o 
   8  12   1       21.34       20.72      1.26 o 
  -8  13   1       81.48       87.30      2.78 o 
  -7  13   1       81.19       85.26      2.12 o 
  -6  13   1      397.25      375.40      8.33 o 
  -5  13   1       22.79       21.99      1.61 o 
  -4  13   1       39.18       44.51      1.18 o 
  -3  13   1       69.34       71.90      2.21 o 
  -2  13   1       70.70       69.15      1.74 o 
  -1  13   1      188.20      180.44      7.74 o 
   0  13   1       36.29       35.06      1.31 o 
   1  13   1       31.16       37.58      1.55 o 
   2  13   1      118.71      106.94      3.92 o 
   3  13   1      146.91      160.16      2.84 o 
   4  13   1        8.20        9.21      0.97 o 
   5  13   1        9.91       14.79      1.26 o 
   6  13   1       24.93       27.91      1.60 o 
   7  13   1        5.23        3.49      1.15 o 
  -7  14   1        2.17        1.24      1.15 o 
  -6  14   1       42.16       37.83      1.80 o 
  -5  14   1      185.41      184.10      4.82 o 
  -4  14   1      148.37      138.83      3.37 o 
  -3  14   1       56.37       52.81      2.04 o 
  -2  14   1       18.06       13.36      1.18 o 
  -1  14   1        0.71        1.56      1.09 o 
   0  14   1       43.49       39.43      1.53 o 
   1  14   1       70.14       65.64      1.70 o 
   2  14   1       27.76       24.62      1.46 o 
   3  14   1      145.21      151.61      2.86 o 
   4  14   1      114.46      123.20      1.63 o 
   5  14   1      114.27      114.82      3.12 o 
   6  14   1        0.01       -1.12      1.29 o 
   7  14   1        0.80        1.22      1.26 o 
  -6  15   1        0.07       -0.31      1.17 o 
  -5  15   1      135.44      132.03      3.97 o 
  -4  15   1       13.50       12.94      1.13 o 
  -3  15   1       33.97       28.99      2.30 o 
  -2  15   1        5.33        7.80      1.34 o 
  -1  15   1       76.26       71.68      3.23 o 
   0  15   1        0.00        0.45      1.22 o 
   1  15   1       31.71       27.07      1.35 o 
   2  15   1      204.53      199.34      6.69 o 
   3  15   1       78.49       79.46      1.74 o 
   4  15   1       10.82        8.84      0.98 o 
   5  15   1       23.87       27.15      1.55 o 
   6  15   1       14.10       11.63      1.33 o 
  -5  16   1       13.32       11.39      1.16 o 
  -4  16   1       46.77       45.03      1.81 o 
  -3  16   1        8.98        9.09      1.49 o 
  -2  16   1       13.97       16.97      1.55 o 
  -1  16   1       15.95       16.52      1.29 o 
   0  16   1       20.87       23.67      1.18 o 
   1  16   1       10.50       15.44      1.32 o 
   2  16   1       69.40       70.43      2.87 o 
   3  16   1        4.80        7.55      1.48 o 
   4  16   1       71.91       69.39      2.67 o 
  -3  17   1      122.09      115.64      2.76 o 
  -2  17   1       12.61       14.38      1.17 o 
  -1  17   1        1.97       -0.53      1.32 o 
   0  17   1        4.31        5.17      1.21 o 
   1  17   1        2.21        3.32      1.14 o 
   2  17   1        7.34        8.19      1.57 o 
   3  17   1       27.75       20.75      1.45 o 
 -12   0   2       16.59       20.53      1.35 o 
 -11   0   2       65.30       67.19      1.70 o 
 -10   0   2       87.18       89.94      1.65 o 
  -9   0   2      133.36      129.78      2.00 o 
  -8   0   2       54.81       52.21      1.39 o 
  -7   0   2     1139.88     1066.68     35.97 o 
  -6   0   2      154.85      165.20      3.20 o 
  -5   0   2      205.50      219.07      3.56 o 
  -4   0   2        5.44        4.98      1.02 o 
  -3   0   2     2458.96     2335.39    134.69 o 
  -2   0   2      240.20      209.25      8.30 o 
   1   0   2    29789.47    34506.70   1302.86 o 
   2   0   2     6282.46     5843.87    207.07 o 
   3   0   2     1168.33     1151.88     40.61 o 
   4   0   2      737.89      721.03     16.61 o 
   5   0   2       28.49       39.51      1.67 o 
   6   0   2      409.22      418.82     11.03 o 
   7   0   2      184.75      168.33      3.11 o 
   8   0   2     1734.09     1592.13     49.35 o 
   9   0   2        2.88       44.31     17.73 o 
  10   0   2        4.21        7.11      1.44 o 
  11   0   2        0.51        3.32      1.51 o 
 -12   1   2       14.19       17.42      1.30 o 
 -11   1   2        2.92        3.24      0.91 o 
 -10   1   2       19.11       20.16      0.91 o 
  -9   1   2      206.25      196.40      1.45 o 
  -8   1   2      409.57      381.72      7.20 o 
  -7   1   2      932.36      910.46     19.80 o 
  -6   1   2        0.11        2.54      0.69 o 
  -5   1   2      844.76      869.81     16.66 o 
  -4   1   2     1982.29     1876.79     22.77 o 
  -3   1   2      405.06      376.81      4.21 o 
  -2   1   2      507.03      450.12      4.27 o 
   1   1   2      786.98      696.47     10.75 o 
   2   1   2      301.64      296.87      2.35 o 
   3   1   2      482.13      465.26      9.72 o 
   4   1   2     1851.62     1871.14     47.59 o 
   5   1   2      817.84      807.68     14.91 o 
   6   1   2      302.74      339.46      5.04 o 
   7   1   2        1.80        3.96      0.87 o 
   8   1   2        4.65        5.45      0.91 o 
   9   1   2       17.51       17.93      1.27 o 
  10   1   2       99.59       95.51      1.58 o 
  11   1   2        3.52        7.97      1.21 o 
 -12   2   2       83.55       83.32      1.66 o 
 -11   2   2        7.57       11.03      1.14 o 
 -10   2   2      112.73      113.57      1.82 o 
  -9   2   2        9.31       11.53      0.98 o 
  -8   2   2       38.83       44.16      1.01 o 
  -7   2   2       24.15       23.12      0.94 o 
  -6   2   2        2.19        2.71      0.83 o 
  -5   2   2      473.22      546.35      6.87 o 
  -4   2   2      830.17      828.97      6.20 o 
  -3   2   2      945.40      850.58     29.82 o 
  -2   2   2       55.20       50.46      1.38 o 
  -1   2   2      540.93      459.86      9.43 o 
   0   2   2      907.31      822.99     15.13 o 
   1   2   2       68.24       51.19      1.56 o 
   2   2   2     4506.71     4420.19     52.35 o 
   3   2   2      344.53      282.30      5.89 o 
   4   2   2      410.95      350.02      6.47 o 
   5   2   2      133.53      127.05      1.45 o 
   6   2   2       14.11       14.73      0.80 o 
   7   2   2       48.51       47.66      1.20 o 
   8   2   2      292.64      299.89      3.28 o 
   9   2   2      144.90      129.88      2.11 o 
  10   2   2       39.06       46.67      1.10 o 
  11   2   2        7.11        7.09      1.24 o 
 -11   3   2       11.34       12.08      0.93 o 
 -10   3   2        1.72        2.88      0.96 o 
  -9   3   2        2.77        5.17      0.97 o 
  -8   3   2      147.63      154.56      2.32 o 
  -7   3   2      131.73      117.90      2.14 o 
  -6   3   2       36.10       44.62      1.31 o 
  -5   3   2       14.54       21.39      0.98 o 
  -4   3   2     1019.66      991.83      4.33 o 
  -3   3   2     1566.00     1432.05     22.31 o 
  -2   3   2       41.81       35.39      1.21 o 
  -1   3   2    11493.73    11437.55    302.45 o 
   0   3   2     1661.28     1514.73     59.21 o 
   1   3   2      395.19      395.05      8.29 o 
   2   3   2      535.77      558.11      9.40 o 
   3   3   2     2608.91     2667.38     51.14 o 
   4   3   2       26.82       28.12      1.03 o 
   5   3   2       13.33       15.47      0.99 o 
   6   3   2       44.48       42.05      1.64 o 
   7   3   2     2889.05     2860.90     39.40 o 
   8   3   2       78.80       82.54      1.39 o 
   9   3   2       24.41       27.06      1.06 o 
  10   3   2       27.39       32.89      1.06 o 
  11   3   2       24.28       27.71      1.15 o 
 -11   4   2        4.49        7.53      1.21 o 
 -10   4   2       52.39       59.70      1.25 o 
  -9   4   2      455.29      459.14      8.90 o 
  -8   4   2      369.01      378.11      6.61 o 
  -7   4   2      451.81      465.99      6.36 o 
  -6   4   2       28.22       33.44      1.05 o 
  -5   4   2       51.98       53.17      1.82 o 
  -4   4   2      170.16      173.24      1.62 o 
  -3   4   2      543.78      549.93     10.79 o 
  -2   4   2      866.95      795.33     18.55 o 
  -1   4   2    11084.39    11579.65    395.32 o 
   0   4   2    11010.12    11250.21    190.54 o 
   1   4   2     1409.23     1343.45     33.89 o 
   2   4   2      356.96      345.89      4.79 o 
   3   4   2        1.58        3.61      0.78 o 
   4   4   2       55.51       51.08      1.32 o 
   5   4   2      783.43      775.64     16.33 o 
   6   4   2      276.07      287.29      5.70 o 
   7   4   2     1505.91     1525.73     15.06 o 
   8   4   2       95.69       88.98      2.18 o 
   9   4   2        0.02       -0.41      1.33 o 
  10   4   2        0.00       -0.63      1.12 o 
 -11   5   2      136.21      147.21      3.23 o 
 -10   5   2        0.57        1.70      1.14 o 
  -9   5   2      344.07      350.23      3.13 o 
  -8   5   2       10.85       14.62      1.15 o 
  -7   5   2      207.03      189.03      3.57 o 
  -6   5   2        2.88        2.67      0.85 o 
  -5   5   2      421.80      437.52      8.93 o 
  -4   5   2     3590.69     3818.90     38.47 o 
  -3   5   2      176.14      154.30      1.76 o 
  -2   5   2     3268.41     3051.43     45.73 o 
  -1   5   2       60.54       60.05      1.96 o 
   0   5   2     1240.52     1219.16     20.02 o 
   1   5   2      203.16      185.63      7.22 o 
   2   5   2     2036.41     2004.17     43.27 o 
   3   5   2      926.34     1019.73     14.38 o 
   4   5   2       67.17       79.08      1.40 o 
   5   5   2       55.03       60.50      1.61 o 
   6   5   2       22.00       22.46      1.03 o 
   7   5   2      176.10      143.93      2.13 o 
   8   5   2       96.69       83.56      2.18 o 
   9   5   2        2.12        2.12      0.96 o 
  10   5   2      192.61      187.34      4.30 o 
 -11   6   2      110.10      112.26      3.94 o 
 -10   6   2       40.66       50.88      1.35 o 
  -9   6   2      491.47      496.76      5.75 o 
  -8   6   2      418.88      421.90      6.93 o 
  -7   6   2       29.97       34.19      1.10 o 
  -6   6   2       16.64       16.17      1.16 o 
  -5   6   2      416.35      456.74      3.69 o 
  -4   6   2     1039.57     1080.08     19.55 o 
  -3   6   2       30.47       26.53      1.33 o 
  -2   6   2      859.48      903.22     20.53 o 
  -1   6   2      131.98      113.01      4.61 o 
   0   6   2       61.27       71.94      1.42 o 
   1   6   2        4.24        4.23      0.93 o 
   2   6   2      222.79      240.31      5.32 o 
   3   6   2     2040.99     2121.28     27.58 o 
   4   6   2      127.99      122.10      1.93 o 
   5   6   2      435.62      451.57     12.38 o 
   6   6   2      664.02      665.31     18.32 o 
   7   6   2       68.96       80.76      1.90 o 
   8   6   2       41.39       46.98      1.17 o 
   9   6   2       30.54       27.57      1.71 o 
  10   6   2        9.39        8.00      1.09 o 
 -11   7   2       18.71       16.60      1.14 o 
 -10   7   2      222.82      200.35      3.49 o 
  -9   7   2        3.70        4.20      1.08 o 
  -8   7   2      652.10      626.40     16.10 o 
  -7   7   2      181.68      194.76      4.30 o 
  -6   7   2      197.47      217.59      2.68 o 
  -5   7   2       45.89       49.62      1.25 o 
  -4   7   2       42.41       44.46      1.24 o 
  -3   7   2       11.99        9.38      1.10 o 
  -2   7   2     3110.01     3050.79     50.64 o 
  -1   7   2        0.20        1.65      0.97 o 
   0   7   2       32.58       39.24      1.25 o 
   1   7   2     1350.83     1390.98     37.36 o 
   2   7   2      125.18      138.61      2.66 o 
   3   7   2      137.82      134.52      4.20 o 
   4   7   2       16.74       17.76      0.87 o 
   5   7   2       54.85       47.35      1.39 o 
   6   7   2      182.43      170.34      3.32 o 
   7   7   2       98.37       94.66      2.60 o 
   8   7   2        0.08        0.25      1.14 o 
   9   7   2       45.54       44.62      2.18 o 
  10   7   2       28.51       25.19      1.34 o 
 -10   8   2       25.26       34.12      1.14 o 
  -9   8   2       62.33       61.32      1.35 o 
  -8   8   2       26.71       28.34      1.19 o 
  -7   8   2      373.55      346.42      5.72 o 
  -6   8   2       54.24       45.04      1.38 o 
  -5   8   2       28.96       27.16      1.03 o 
  -4   8   2       28.70       23.29      1.04 o 
  -3   8   2      749.45      731.06     16.93 o 
  -2   8   2      179.14      194.52      4.59 o 
  -1   8   2      329.98      348.68     14.15 o 
   0   8   2       63.77       68.11      2.17 o 
   1   8   2     1958.06     2087.14     65.37 o 
   2   8   2        0.69        1.67      1.00 o 
   3   8   2       14.00       18.32      1.20 o 
   4   8   2       40.40       39.56      1.13 o 
   5   8   2       70.94       70.29      2.30 o 
   6   8   2       13.37       10.51      1.13 o 
   7   8   2        5.46        4.72      0.99 o 
   8   8   2       20.32       22.18      1.07 o 
   9   8   2      102.58       99.91      3.16 o 
  10   8   2       11.96        7.93      2.51 o 
 -10   9   2       42.58       42.58      1.23 o 
  -9   9   2       40.63       34.94      1.49 o 
  -8   9   2      156.04      163.65      2.70 o 
  -7   9   2      416.30      401.73      8.00 o 
  -6   9   2       10.06       11.44      1.55 o 
  -5   9   2        7.55        8.38      1.05 o 
  -4   9   2      151.83      163.31      3.76 o 
  -3   9   2        0.18       -0.96      0.96 o 
  -2   9   2      149.79      146.72      4.91 o 
  -1   9   2        7.25        5.89      1.06 o 
   0   9   2      670.85      709.83     27.46 o 
   1   9   2       21.40       24.68      0.88 o 
   2   9   2       28.95       41.09      1.30 o 
   3   9   2      217.50      219.89      5.85 o 
   4   9   2        0.46        0.41      1.04 o 
   5   9   2      395.32      394.30      9.52 o 
   6   9   2       22.17       19.74      1.11 o 
   7   9   2      106.33      101.33      2.00 o 
   8   9   2       11.12       11.72      1.10 o 
   9   9   2       11.10       13.14      1.11 o 
 -10  10   2        3.94        5.18      1.12 o 
  -9  10   2       18.73       12.59      1.09 o 
  -8  10   2       15.19       15.77      1.08 o 
  -7  10   2       60.14       49.69      1.55 o 
  -6  10   2        0.79        1.82      0.95 o 
  -5  10   2       10.29        9.87      1.01 o 
  -4  10   2       55.96       54.43      2.17 o 
  -3  10   2      298.70      314.00     14.23 o 
  -2  10   2       20.29       17.62      1.05 o 
  -1  10   2        0.81        2.28      0.82 o 
   0  10   2        0.60        0.68      0.89 o 
   1  10   2       41.11       48.54      1.15 o 
   2  10   2       32.74       41.05      1.16 o 
   3  10   2       69.56       76.83      2.47 o 
   4  10   2       73.52       80.37      2.91 o 
   5  10   2        2.57        4.31      1.02 o 
   6  10   2      132.15      128.50      2.49 o 
   7  10   2       14.10       20.55      1.27 o 
   8  10   2       16.92       17.97      1.10 o 
   9  10   2        3.47        4.08      1.14 o 
  -9  11   2      111.67      118.95      3.04 o 
  -8  11   2        8.41        8.80      1.14 o 
  -7  11   2        0.05        0.39      0.86 o 
  -6  11   2       89.26       88.11      1.66 o 
  -5  11   2      333.04      319.05      7.72 o 
  -4  11   2     1337.12     1462.57     46.76 o 
  -3  11   2       79.15       78.09      2.15 o 
  -2  11   2        2.83        1.43      1.12 o 
  -1  11   2      119.07      130.42      5.01 o 
   0  11   2       68.61       67.02      2.47 o 
   1  11   2        7.16        5.08      0.95 o 
   2  11   2       11.00        9.31      0.94 o 
   3  11   2        6.94       13.30      1.22 o 
   4  11   2      117.70      115.82      3.87 o 
   5  11   2        3.78        3.52      1.26 o 
   6  11   2        5.25        5.38      1.07 o 
   7  11   2       15.88       16.98      1.29 o 
   8  11   2        6.08        5.57      1.12 o 
  -9  12   2        2.15        2.17      1.17 o 
  -8  12   2        0.58       -0.39      1.12 o 
  -7  12   2       84.32       89.53      3.07 o 
  -6  12   2        1.42        1.73      1.19 o 
  -5  12   2       21.12       22.78      1.30 o 
  -4  12   2      331.55      343.36      9.20 o 
  -3  12   2        0.11        0.75      1.05 o 
  -2  12   2      110.86       98.53      4.24 o 
  -1  12   2      351.73      368.74     12.20 o 
   0  12   2       82.84       80.90      3.41 o 
   1  12   2      131.41      135.40      4.27 o 
   2  12   2        0.35        1.67      1.02 o 
   3  12   2        8.57       14.56      1.15 o 
   4  12   2      627.68      623.49     15.43 o 
   5  12   2       42.02       39.22      1.23 o 
   6  12   2        1.50        0.39      1.15 o 
   7  12   2       34.15       35.08      1.33 o 
   8  12   2       27.06       27.48      1.35 o 
  -8  13   2       35.99       31.15      1.08 o 
  -7  13   2        0.60        1.78      1.10 o 
  -6  13   2      156.78      157.57      5.07 o 
  -5  13   2        0.00        0.77      1.22 o 
  -4  13   2       27.76       26.74      1.33 o 
  -3  13   2       90.44       90.37      2.85 o 
  -2  13   2      113.49      100.90      2.55 o 
  -1  13   2       23.93       22.64      1.11 o 
   0  13   2       58.34       57.54      1.29 o 
   1  13   2       35.67       39.59      1.27 o 
   2  13   2       40.91       43.46      1.23 o 
   3  13   2       22.57       21.70      1.41 o 
   4  13   2        5.57        2.97      1.15 o 
   5  13   2       55.19       52.62      1.57 o 
   6  13   2       18.73       21.39      1.21 o 
   7  13   2        4.70        4.50      1.33 o 
  -7  14   2       20.32       15.24      1.09 o 
  -6  14   2      124.43      119.94      3.59 o 
  -5  14   2       67.97       65.19      1.30 o 
  -4  14   2        3.94        4.12      1.12 o 
  -3  14   2        4.84        8.11      1.26 o 
  -2  14   2        8.08        8.58      1.14 o 
  -1  14   2        0.48        0.86      1.11 o 
   0  14   2       79.92       68.60      2.07 o 
   1  14   2        5.12        2.44      1.00 o 
   2  14   2       99.47       86.49      2.87 o 
   3  14   2       29.00       31.68      1.14 o 
   4  14   2        1.36        1.80      1.02 o 
   5  14   2       35.32       38.32      2.04 o 
   6  14   2        3.55        3.18      1.33 o 
  -6  15   2      110.21      109.91      2.45 o 
  -5  15   2      335.66      318.49      8.15 o 
  -4  15   2      226.22      229.79      5.27 o 
  -3  15   2        1.21        0.40      1.04 o 
  -2  15   2        0.63        0.81      1.33 o 
  -1  15   2      118.95      114.56      3.49 o 
   0  15   2      355.94      334.02     10.82 o 
   1  15   2       51.26       50.50      1.73 o 
   2  15   2       15.94       17.32      1.28 o 
   3  15   2      125.50      117.71      3.65 o 
   4  15   2      178.97      185.55      2.83 o 
   5  15   2        9.79       13.20      1.15 o 
  -5  16   2        0.26        1.26      1.17 o 
  -4  16   2       97.32       87.55      2.95 o 
  -3  16   2       38.17       42.68      1.48 o 
  -2  16   2        0.25       -0.11      1.23 o 
  -1  16   2        0.15        1.24      1.18 o 
   0  16   2       23.85       23.97      1.80 o 
   1  16   2       58.83       52.59      2.47 o 
   2  16   2       23.89       23.79      1.38 o 
   3  16   2       25.34       24.35      1.40 o 
   4  16   2       46.03       47.36      1.82 o 
  -3  17   2      130.10      119.68      6.08 o 
  -2  17   2        0.31       -0.40      1.08 o 
  -1  17   2       38.28       37.36      2.01 o 
   0  17   2       35.01       31.23      1.25 o 
   1  17   2        1.06        2.84      1.42 o 
   2  17   2        5.21        7.83      1.28 o 
 -12   1   3       38.81       35.25      1.33 o 
 -11   1   3        2.40        2.62      1.08 o 
 -10   1   3        0.81        2.28      0.80 o 
  -9   1   3      532.75      487.84      9.34 o 
  -8   1   3     1147.29     1111.38     15.92 o 
  -7   1   3        7.98        7.13      0.71 o 
  -6   1   3       56.84       48.93      0.85 o 
  -5   1   3     1291.75     1322.57     23.63 o 
  -4   1   3      342.25      357.49      4.36 o 
  -3   1   3      606.53      552.12     15.53 o 
  -2   1   3      766.77      740.36     16.72 o 
  -1   1   3    12666.67    13088.82    441.62 o 
   0   1   3      203.15      180.59      2.81 o 
   1   1   3     1485.00     1354.35     16.62 o 
   2   1   3     1060.87     1023.78      9.09 o 
   3   1   3     6365.18     6797.15     64.00 o 
   4   1   3      934.64     1015.24     20.72 o 
   5   1   3      452.52      478.59     10.14 o 
   6   1   3       65.85       66.12      1.59 o 
   7   1   3      583.86      605.17      7.74 o 
   8   1   3        0.01        2.27      0.89 o 
   9   1   3        1.06        0.95      0.82 o 
  10   1   3       23.33       22.32      1.18 o 
 -12   2   3       26.56       25.66      1.37 o 
 -11   2   3       47.44       56.15      1.46 o 
 -10   2   3        6.68        7.88      0.87 o 
  -9   2   3     1028.36     1018.78     22.54 o 
  -8   2   3      765.03      790.78     11.69 o 
  -7   2   3      203.29      216.34      4.42 o 
  -6   2   3        9.42        7.05      0.75 o 
  -5   2   3      110.87      106.09      2.82 o 
  -4   2   3     1117.33     1169.69      8.41 o 
  -3   2   3      224.75      196.54      4.09 o 
  -2   2   3      171.06      161.19      3.78 o 
  -1   2   3    13306.95    12475.01    204.65 o 
   0   2   3     2056.48     2026.06     43.14 o 
   1   2   3      902.64      838.57      8.26 o 
   2   2   3      981.00      945.28     10.92 o 
   3   2   3      246.86      266.03      2.42 o 
   4   2   3      966.28      988.64     17.15 o 
   5   2   3      240.29      267.93      6.57 o 
   6   2   3      166.90      175.54      3.80 o 
   7   2   3        6.73        6.21      1.05 o 
   8   2   3        1.55        1.24      0.91 o 
   9   2   3       15.02       10.94      0.88 o 
  10   2   3        7.95       13.91      1.16 o 
 -12   3   3        3.08        4.04      1.11 o 
 -11   3   3       66.51       82.21      2.56 o 
 -10   3   3      232.01      237.54      4.35 o 
  -9   3   3        2.87        4.00      1.01 o 
  -8   3   3      870.15      831.84      9.81 o 
  -7   3   3      231.84      233.91      3.89 o 
  -6   3   3      167.45      194.28      4.95 o 
  -5   3   3      128.51      133.73      1.98 o 
  -4   3   3      967.22     1035.33      6.23 o 
  -3   3   3      118.70      137.00      4.33 o 
  -2   3   3        0.20        0.92      0.85 o 
  -1   3   3     2040.38     1901.97     26.36 o 
   0   3   3     1466.32     1391.95     38.49 o 
   1   3   3      213.73      203.26      3.08 o 
   2   3   3     2016.64     1939.66     36.14 o 
   3   3   3       95.97      106.99      1.37 o 
   4   3   3       80.23       65.57      1.73 o 
   5   3   3     1863.57     1918.40     28.73 o 
   6   3   3      147.51      145.51      2.72 o 
   7   3   3        7.01        8.68      1.04 o 
   8   3   3       38.26       37.65      1.12 o 
   9   3   3       58.13       59.22      1.79 o 
  10   3   3       18.81       22.38      1.15 o 
 -11   4   3        7.52       11.66      1.24 o 
 -10   4   3       15.46       19.48      1.06 o 
  -9   4   3        0.53        1.49      0.87 o 
  -8   4   3      112.60      110.06      3.37 o 
  -7   4   3       51.46       50.53      1.20 o 
  -6   4   3      525.16      566.13      9.98 o 
  -5   4   3       98.45       91.90      1.94 o 
  -4   4   3      200.11      207.09      7.87 o 
  -3   4   3      242.02      240.10      2.39 o 
  -2   4   3      293.44      270.04      5.18 o 
  -1   4   3     2304.29     2239.70     55.88 o 
   0   4   3     3847.92     3585.42    108.56 o 
   1   4   3      372.03      343.83      8.45 o 
   2   4   3      563.69      544.17     14.70 o 
   3   4   3       45.19       56.18      1.16 o 
   4   4   3      219.63      236.61      3.15 o 
   5   4   3      405.36      460.33      9.62 o 
   6   4   3      933.56      973.59     16.19 o 
   7   4   3       53.16       43.98      1.17 o 
   8   4   3      148.66      148.63      1.59 o 
   9   4   3        1.10        4.29      1.03 o 
  10   4   3       31.42       30.78      1.23 o 
 -11   5   3        1.05        3.49      1.11 o 
 -10   5   3       86.16       85.40      2.01 o 
  -9   5   3       29.83       38.79      1.16 o 
  -8   5   3        0.50        0.89      0.90 o 
  -7   5   3      874.31      898.16     22.87 o 
  -6   5   3      799.73      796.43     15.67 o 
  -5   5   3       43.22       54.74      1.06 o 
  -4   5   3       35.43       46.53      1.19 o 
  -3   5   3      546.72      553.58     10.71 o 
  -2   5   3     3618.95     3516.67     70.85 o 
  -1   5   3      792.63      731.45     14.07 o 
   0   5   3      392.57      388.65     10.95 o 
   1   5   3       23.91       27.26      1.49 o 
   2   5   3       10.52       14.06      0.90 o 
   3   5   3      224.10      237.29      4.07 o 
   4   5   3       33.87       51.43      1.08 o 
   5   5   3      197.19      215.48      5.45 o 
   6   5   3      235.89      239.94      4.47 o 
   7   5   3      168.08      160.33      2.98 o 
   8   5   3      127.42      110.73      1.62 o 
   9   5   3        5.48        8.15      1.14 o 
  10   5   3       17.47       18.67      1.22 o 
 -11   6   3      118.90      112.86      2.12 o 
 -10   6   3      119.21      125.80      1.74 o 
  -9   6   3        1.99        3.72      1.06 o 
  -8   6   3      415.41      412.05      8.21 o 
  -7   6   3      672.72      637.56      9.98 o 
  -6   6   3       76.04       76.10      1.08 o 
  -5   6   3       80.29       80.62      2.10 o 
  -4   6   3      118.43      113.48      2.75 o 
  -3   6   3     1184.70     1196.75     31.55 o 
  -2   6   3      189.36      199.65      4.29 o 
  -1   6   3      174.18      181.85      6.96 o 
   0   6   3       44.88       42.16      1.12 o 
   1   6   3      109.89      138.07      3.06 o 
   2   6   3       85.06       97.73      4.33 o 
   3   6   3      620.50      647.76      8.89 o 
   4   6   3        3.18        3.53      0.89 o 
   5   6   3      204.73      193.13      2.62 o 
   6   6   3        1.45        1.44      1.10 o 
   7   6   3        0.02        2.67      0.96 o 
   8   6   3        5.37        3.03      1.00 o 
   9   6   3       31.49       24.64      1.16 o 
  10   6   3        2.85        2.28      1.06 o 
 -11   7   3        7.68        8.13      1.03 o 
 -10   7   3        0.95        1.07      1.09 o 
  -9   7   3      219.16      226.75      3.09 o 
  -8   7   3       33.25       36.28      1.17 o 
  -7   7   3      342.97      314.16      5.89 o 
  -6   7   3        8.72       14.43      0.98 o 
  -5   7   3       30.39       39.93      1.65 o 
  -4   7   3        3.31        6.20      1.13 o 
  -3   7   3       41.97       33.39      1.08 o 
  -2   7   3     1988.64     2017.63     42.68 o 
  -1   7   3      124.06      159.03      4.71 o 
   0   7   3       31.96       41.10      2.20 o 
   1   7   3      694.92      710.66     17.56 o 
   2   7   3       56.39       72.67      2.31 o 
   3   7   3      135.44      146.72      2.23 o 
   4   7   3      180.96      203.86      6.23 o 
   5   7   3      276.54      292.53      6.96 o 
   6   7   3     1270.94     1233.10     24.93 o 
   7   7   3       47.08       52.48      1.70 o 
   8   7   3        5.38        6.98      1.11 o 
   9   7   3       42.25       48.20      1.85 o 
 -11   8   3       65.17       68.25      2.25 o 
 -10   8   3       99.54      115.45      2.71 o 
  -9   8   3       79.83       79.38      1.21 o 
  -8   8   3       71.17       79.63      1.93 o 
  -7   8   3        1.63        4.40      1.01 o 
  -6   8   3      434.53      446.15      6.76 o 
  -5   8   3      635.06      600.09      6.51 o 
  -4   8   3      970.28      983.98     26.59 o 
  -3   8   3     1606.82     1684.61     47.85 o 
  -2   8   3      549.36      510.23     10.30 o 
  -1   8   3      192.47      186.13      7.58 o 
   0   8   3      283.88      259.36      9.32 o 
   1   8   3       94.84       89.54      2.34 o 
   2   8   3       22.88       26.25      1.12 o 
   3   8   3        0.02       -1.07      1.07 o 
   4   8   3      194.70      188.67      4.70 o 
   5   8   3      202.81      214.52      5.08 o 
   6   8   3       52.86       43.78      1.63 o 
   7   8   3       43.29       39.33      1.25 o 
   8   8   3       38.73       40.99      1.20 o 
   9   8   3        0.02        0.88      1.07 o 
 -10   9   3       16.86       15.62      1.23 o 
  -9   9   3       16.56       16.56      1.10 o 
  -8   9   3        0.47        2.17      0.92 o 
  -7   9   3      332.71      319.23      5.56 o 
  -6   9   3      134.67      132.65      2.28 o 
  -5   9   3      538.56      553.14     11.56 o 
  -4   9   3      313.70      314.86      4.39 o 
  -3   9   3        2.32        3.20      1.02 o 
  -2   9   3        2.71        4.98      0.89 o 
  -1   9   3      250.70      244.99      2.34 o 
   0   9   3      139.30      115.65      2.71 o 
   1   9   3      179.00      185.08      6.09 o 
   2   9   3        9.43       14.59      1.22 o 
   3   9   3      418.68      395.57      9.09 o 
   4   9   3        3.39        5.18      1.05 o 
   5   9   3      287.57      288.29      7.50 o 
   6   9   3        1.59        3.26      0.96 o 
   7   9   3       82.79       75.78      2.03 o 
   8   9   3        8.22       12.91      1.10 o 
   9   9   3        6.44        5.19      1.07 o 
 -10  10   3       11.86       11.84      1.35 o 
  -9  10   3       11.15        9.56      1.15 o 
  -8  10   3       10.49       10.37      1.00 o 
  -7  10   3       33.48       32.73      1.33 o 
  -6  10   3      541.62      520.14     16.56 o 
  -5  10   3        6.89        8.96      1.02 o 
  -4  10   3      183.21      197.95      5.57 o 
  -3  10   3     1345.68     1358.56     43.93 o 
  -2  10   3       26.22       26.64      1.15 o 
  -1  10   3       23.90       30.15      1.15 o 
   0  10   3        1.81        3.38      1.14 o 
   1  10   3      106.66      104.18      1.79 o 
   2  10   3      371.57      401.22      5.26 o 
   3  10   3        0.02        0.71      0.98 o 
   4  10   3        4.66        3.14      1.01 o 
   5  10   3     1452.41     1456.81     34.95 o 
   6  10   3        4.88        5.84      1.00 o 
   7  10   3       16.58       17.48      1.42 o 
   8  10   3       12.78       13.01      1.29 o 
  -9  11   3       14.32       15.02      1.15 o 
  -8  11   3       14.54       14.34      1.04 o 
  -7  11   3       11.30       14.00      1.07 o 
  -6  11   3      196.19      209.86      6.28 o 
  -5  11   3      130.96      126.05      2.44 o 
  -4  11   3      952.97      976.32     16.97 o 
  -3  11   3       89.86       88.42      3.19 o 
  -2  11   3      491.69      507.82     19.01 o 
  -1  11   3      208.35      200.65      2.99 o 
   0  11   3        3.44        6.53      1.04 o 
   1  11   3        1.20        2.31      1.12 o 
   2  11   3      905.67      925.08     17.51 o 
   3  11   3       23.02       22.03      1.26 o 
   4  11   3      307.88      295.45      6.98 o 
   5  11   3       57.71       72.81      1.84 o 
   6  11   3      144.41      134.01      3.19 o 
   7  11   3        4.55        4.37      1.20 o 
   8  11   3        0.56        0.27      0.98 o 
  -9  12   3        0.04        0.21      1.01 o 
  -8  12   3        1.72        3.24      1.05 o 
  -7  12   3        0.79       -0.70      1.03 o 
  -6  12   3        4.43        2.59      1.02 o 
  -5  12   3      134.55      146.83      4.82 o 
  -4  12   3       69.48       70.36      1.53 o 
  -3  12   3       64.54       68.56      1.71 o 
  -2  12   3      148.69      145.70      5.01 o 
  -1  12   3      125.80      115.08      4.15 o 
   0  12   3       64.69       66.89      2.82 o 
   1  12   3       13.57       11.49      1.10 o 
   2  12   3      118.36      107.24      2.76 o 
   3  12   3       11.10        9.76      1.11 o 
   4  12   3      482.72      493.09      8.12 o 
   5  12   3        8.68       13.13      1.08 o 
   6  12   3       44.09       39.48      2.17 o 
   7  12   3        0.22        1.07      1.13 o 
  -8  13   3       12.42       15.26      1.10 o 
  -7  13   3       41.25       47.93      1.21 o 
  -6  13   3      110.88      121.60      3.08 o 
  -5  13   3      941.33      945.05     21.93 o 
  -4  13   3      325.27      331.14     10.48 o 
  -3  13   3       38.15       43.72      1.40 o 
  -2  13   3       47.15       42.47      1.23 o 
  -1  13   3      263.62      254.89     11.75 o 
   0  13   3      161.48      159.27      6.48 o 
   1  13   3       88.45       99.08      2.17 o 
   2  13   3       55.69       61.96      3.01 o 
   3  13   3       38.57       34.94      1.24 o 
   4  13   3      121.77      125.41      4.11 o 
   5  13   3        0.68        0.61      1.13 o 
   6  13   3       23.16       23.24      1.36 o 
   7  13   3       57.77       58.40      3.13 o 
  -7  14   3       28.44       29.81      1.73 o 
  -6  14   3       94.65       92.88      2.83 o 
  -5  14   3      816.75      797.27     16.32 o 
  -4  14   3       30.37       34.59      1.34 o 
  -3  14   3       30.86       31.41      1.47 o 
  -2  14   3       43.63       48.72      1.48 o 
  -1  14   3       21.33       21.87      1.40 o 
   0  14   3        2.09        4.44      1.56 o 
   1  14   3      299.46      291.40      8.15 o 
   2  14   3       12.16       12.16      1.24 o 
   3  14   3      216.15      198.20      2.60 o 
   4  14   3        4.41        4.14      1.17 o 
   5  14   3        1.40        2.09      1.21 o 
   6  14   3       10.67       10.65      1.13 o 
  -6  15   3       52.99       56.11      1.35 o 
  -5  15   3       97.01       99.56      4.09 o 
  -4  15   3      148.09      144.57      2.43 o 
  -3  15   3      118.14      118.17      4.85 o 
  -2  15   3        0.82        2.14      1.15 o 
  -1  15   3       41.02       41.16      1.24 o 
   0  15   3        1.28        2.13      1.19 o 
   1  15   3      117.82      111.23      2.31 o 
   2  15   3      102.82       98.86      2.16 o 
   3  15   3      251.58      237.16      5.53 o 
   4  15   3        1.32        2.88      1.15 o 
   5  15   3       24.67       26.35      1.22 o 
  -5  16   3        1.61        1.70      1.43 o 
  -4  16   3       48.11       50.89      2.87 o 
  -3  16   3        6.31        7.19      1.28 o 
  -2  16   3        4.00        3.80      1.22 o 
  -1  16   3        0.06       -0.46      1.19 o 
   0  16   3       21.06       19.61      1.35 o 
   1  16   3        6.00        5.25      1.19 o 
   2  16   3        5.01        4.67      1.27 o 
   3  16   3       36.23       37.12      1.42 o 
   4  16   3        0.22        0.16      1.21 o 
  -3  17   3       30.16       27.50      2.37 o 
  -2  17   3       65.49       66.06      2.68 o 
  -1  17   3       38.21       36.41      1.60 o 
   0  17   3       19.52       13.87      1.28 o 
   1  17   3       14.43       19.02      1.43 o 
   2  17   3       24.66       26.33      1.43 o 
 -12   0   4        9.66       12.14      1.64 o 
 -11   0   4       34.28       29.70      1.47 o 
 -10   0   4      165.99      156.74      5.15 o 
  -9   0   4      438.99      447.03      9.56 o 
  -8   0   4       95.56       93.11      1.99 o 
  -7   0   4     1430.43     1477.91     34.30 o 
  -6   0   4     1341.43     1197.00     24.89 o 
  -5   0   4     2100.08     2053.97     35.61 o 
  -4   0   4     2222.67     2068.38     65.98 o 
  -3   0   4      259.36      237.42      3.07 o 
  -2   0   4      292.60      242.86      5.30 o 
  -1   0   4      912.09      721.55     21.04 o 
   0   0   4       58.24       34.15      1.92 o 
   1   0   4     2228.46     2178.57     23.38 o 
   2   0   4       42.89       29.73      1.46 o 
   3   0   4     3707.59     4040.30     86.45 o 
   4   0   4       15.20       14.34      1.43 o 
   5   0   4      296.59      341.60      9.32 o 
   6   0   4        6.50        4.96      1.07 o 
   7   0   4        1.20        1.90      1.21 o 
   8   0   4        2.57        7.54      1.32 o 
   9   0   4       40.61       42.73      1.36 o 
  10   0   4      129.13      150.19      3.77 o 
 -12   1   4       22.03       27.98      1.16 o 
 -11   1   4       65.20       70.74      1.81 o 
 -10   1   4       16.92       16.42      1.21 o 
  -9   1   4      267.93      256.79      2.27 o 
  -8   1   4      426.03      408.92      5.85 o 
  -7   1   4      512.08      530.74     11.89 o 
  -6   1   4        1.34        1.57      0.74 o 
  -5   1   4     2674.85     2878.02     43.08 o 
  -4   1   4      920.09      911.24     17.06 o 
  -3   1   4     2059.70     1927.95     17.47 o 
  -2   1   4       50.55       47.15      1.52 o 
  -1   1   4     2298.34     2158.90     40.68 o 
   0   1   4      841.02      753.47      9.13 o 
   1   1   4     2569.37     2353.71     28.12 o 
   2   1   4       92.74       60.39      1.27 o 
   3   1   4     2291.74     2414.64     46.60 o 
   4   1   4        0.09        0.65      0.83 o 
   5   1   4       13.03       12.02      0.80 o 
   6   1   4       40.29       28.67      0.99 o 
   7   1   4      417.91      375.18      5.83 o 
   8   1   4       19.52       16.88      0.96 o 
   9   1   4       36.61       35.15      1.07 o 
  10   1   4        0.80        1.62      0.95 o 
 -12   2   4      125.21      142.09      2.42 o 
 -11   2   4       39.48       37.34      1.08 o 
 -10   2   4       14.06       13.61      1.02 o 
  -9   2   4       70.01       67.94      1.18 o 
  -8   2   4      266.56      254.07      5.90 o 
  -7   2   4       31.36       32.49      0.94 o 
  -6   2   4       48.72       43.77      1.50 o 
  -5   2   4     1080.55     1151.53     18.93 o 
  -4   2   4      295.89      324.12      7.77 o 
  -3   2   4     1913.63     1812.57     19.89 o 
  -2   2   4     3227.78     3133.27     51.99 o 
  -1   2   4      356.39      308.45      6.82 o 
   0   2   4      415.74      381.43      7.75 o 
   1   2   4       72.68       68.49      1.37 o 
   2   2   4      217.21      227.88      4.49 o 
   3   2   4     2460.51     2724.50     35.08 o 
   4   2   4      181.89      172.66      3.03 o 
   5   2   4      168.61      182.27      2.69 o 
   6   2   4       37.20       37.13      0.94 o 
   7   2   4      144.07      125.22      2.24 o 
   8   2   4       15.85       17.62      0.96 o 
   9   2   4       55.86       58.57      1.62 o 
  10   2   4       64.13       62.87      1.28 o 
 -12   3   4        0.21        2.68      1.09 o 
 -11   3   4       64.05       65.11      1.42 o 
 -10   3   4       20.89       21.96      0.89 o 
  -9   3   4      427.54      416.92      7.20 o 
  -8   3   4       23.22       30.17      0.95 o 
  -7   3   4        3.43        6.73      0.85 o 
  -6   3   4       55.38       69.67      1.74 o 
  -5   3   4        3.49        5.11      0.91 o 
  -4   3   4     1566.43     1661.80     24.42 o 
  -3   3   4      393.45      393.93      8.64 o 
  -2   3   4      807.58      735.30     19.78 o 
  -1   3   4     4023.95     3817.33     80.32 o 
   0   3   4      883.16      895.11     10.47 o 
   1   3   4      469.59      477.82      5.23 o 
   2   3   4        3.68        4.42      1.00 o 
   3   3   4      127.94      123.27      1.89 o 
   4   3   4     2794.90     2899.61     28.76 o 
   5   3   4      122.35      132.38      2.11 o 
   6   3   4        0.04        0.91      0.84 o 
   7   3   4        0.53        0.56      0.88 o 
   8   3   4      109.95      116.10      4.70 o 
   9   3   4       51.20       56.13      1.33 o 
  10   3   4        9.13       13.14      1.00 o 
 -12   4   4       14.43       15.96      1.14 o 
 -11   4   4       60.72       69.22      1.18 o 
 -10   4   4        0.97        0.11      0.87 o 
  -9   4   4        6.23        6.32      0.92 o 
  -8   4   4      617.98      565.90     13.29 o 
  -7   4   4        3.11        6.01      0.77 o 
  -6   4   4      125.00      133.42      2.71 o 
  -5   4   4       16.43       14.23      1.01 o 
  -4   4   4      213.49      247.15      5.86 o 
  -3   4   4      542.54      542.95      8.09 o 
  -2   4   4        7.92       14.47      1.17 o 
  -1   4   4     2891.03     2812.07     58.86 o 
   0   4   4     4564.44     4896.91     56.09 o 
   1   4   4       79.18       75.08      2.38 o 
   2   4   4      220.17      269.22      3.92 o 
   3   4   4      370.86      377.22      4.23 o 
   4   4   4      190.07      203.51      2.81 o 
   5   4   4      135.40      121.25      1.36 o 
   6   4   4       66.96       72.58      1.81 o 
   7   4   4        2.24        9.77      1.28 o 
   8   4   4      614.27      580.76      7.31 o 
   9   4   4        0.12        1.25      1.15 o 
  10   4   4        4.45        6.78      1.10 o 
 -11   5   4      123.92      135.29      1.92 o 
 -10   5   4       34.32       40.69      1.60 o 
  -9   5   4       60.37       59.67      1.61 o 
  -8   5   4      496.50      488.57      8.08 o 
  -7   5   4       92.44       90.97      1.30 o 
  -6   5   4       51.87       53.00      1.02 o 
  -5   5   4       47.51       53.78      1.04 o 
  -4   5   4      147.47      134.87      2.01 o 
  -3   5   4     2206.93     2409.84     25.88 o 
  -2   5   4       97.92       90.33      1.67 o 
  -1   5   4      332.26      307.09      6.95 o 
   0   5   4       26.51       22.31      1.20 o 
   1   5   4      192.82      195.62      4.13 o 
   2   5   4       92.12       82.38      1.62 o 
   3   5   4       94.66       94.86      1.59 o 
   4   5   4      105.80      121.67      1.70 o 
   5   5   4      126.84      138.24      3.43 o 
   6   5   4      307.55      294.54      5.72 o 
   7   5   4      334.99      311.52      6.57 o 
   8   5   4       10.29       10.34      0.93 o 
   9   5   4       16.06       14.77      1.07 o 
  10   5   4        5.26       11.19      1.41 o 
 -11   6   4       40.11       38.43      1.22 o 
 -10   6   4      282.36      298.55      6.85 o 
  -9   6   4        0.04        0.10      1.07 o 
  -8   6   4      102.57       81.87      2.06 o 
  -7   6   4       15.20       23.85      0.95 o 
  -6   6   4        3.15        3.08      0.87 o 
  -5   6   4       98.16      102.64      1.32 o 
  -4   6   4        1.64        4.19      1.01 o 
  -3   6   4       19.72       35.62      1.35 o 
  -2   6   4      524.36      574.31      9.48 o 
  -1   6   4        1.89        0.21      1.13 o 
   0   6   4       86.95      106.91      2.57 o 
   1   6   4      621.55      671.13      7.90 o 
   2   6   4        0.66        2.64      0.92 o 
   3   6   4       80.53       72.21      1.55 o 
   4   6   4       27.69       38.43      1.29 o 
   5   6   4       17.07       15.54      1.06 o 
   6   6   4       52.06       60.53      1.89 o 
   7   6   4       67.28       73.14      1.22 o 
   8   6   4        8.28       10.22      1.02 o 
   9   6   4      250.35      256.76      5.59 o 
 -11   7   4       27.21       31.42      1.17 o 
 -10   7   4       24.79       26.13      1.11 o 
  -9   7   4      183.78      167.33      2.79 o 
  -8   7   4        0.45        3.88      1.00 o 
  -7   7   4     1669.90     1592.97     29.32 o 
  -6   7   4      820.39      822.93      8.38 o 
  -5   7   4      489.33      503.76     16.85 o 
  -4   7   4       48.82       45.74      1.29 o 
  -3   7   4       67.61       71.74      2.51 o 
  -2   7   4      606.68      604.15      9.04 o 
  -1   7   4     2325.81     2448.10     95.57 o 
   0   7   4      743.16      782.63     14.28 o 
   1   7   4     1409.07     1570.53     20.54 o 
   2   7   4       45.68       35.97      1.49 o 
   3   7   4       21.96       19.91      1.15 o 
   4   7   4       15.56       19.79      1.07 o 
   5   7   4       10.90       16.24      1.08 o 
   6   7   4      478.97      439.77      6.60 o 
   7   7   4      114.16      116.49      3.60 o 
   8   7   4       12.19       13.36      1.01 o 
   9   7   4      157.85      137.47      2.93 o 
 -11   8   4       36.22       31.75      1.28 o 
 -10   8   4        5.04        3.90      1.00 o 
  -9   8   4       77.58       79.94      1.90 o 
  -8   8   4       94.04       98.02      1.54 o 
  -7   8   4      578.05      563.25      9.67 o 
  -6   8   4      316.28      313.60      6.54 o 
  -5   8   4        4.10        2.35      1.16 o 
  -4   8   4       23.91       24.27      1.07 o 
  -3   8   4      701.63      688.83     21.58 o 
  -2   8   4      234.72      217.67      5.34 o 
  -1   8   4      130.30      128.22      3.90 o 
   0   8   4       29.00       33.03      1.29 o 
   1   8   4       59.72       64.41      1.28 o 
   2   8   4        1.94        2.35      1.04 o 
   3   8   4      117.25      127.78      3.76 o 
   4   8   4       77.71       87.44      2.07 o 
   5   8   4      505.20      481.06      6.83 o 
   6   8   4        8.82        8.45      1.01 o 
   7   8   4       84.17       82.66      3.32 o 
   8   8   4        4.17        2.20      0.98 o 
   9   8   4       75.09       70.93      1.47 o 
 -10   9   4       77.23       73.42      1.51 o 
  -9   9   4        7.33        7.66      1.01 o 
  -8   9   4       32.97       35.09      1.09 o 
  -7   9   4       88.41       68.50      1.84 o 
  -6   9   4       20.61       17.11      1.18 o 
  -5   9   4       48.52       57.19      1.43 o 
  -4   9   4     1185.35     1202.75     16.73 o 
  -3   9   4       52.11       62.31      1.36 o 
  -2   9   4      297.17      321.51      6.62 o 
  -1   9   4        1.79        1.78      0.94 o 
   0   9   4      155.76      181.13      5.56 o 
   1   9   4        0.90        3.02      1.03 o 
   2   9   4        3.72        4.17      1.04 o 
   3   9   4        1.27        0.95      1.03 o 
   4   9   4       95.22      110.63      3.15 o 
   5   9   4       68.13       74.81      2.41 o 
   6   9   4        5.42        5.38      1.10 o 
   7   9   4       68.01       67.62      2.35 o 
   8   9   4       39.83       49.50      1.63 o 
 -10  10   4        2.88        2.20      1.02 o 
  -9  10   4        5.49        5.43      1.22 o 
  -8  10   4        1.16        2.03      0.86 o 
  -7  10   4        2.02        0.58      1.00 o 
  -6  10   4      109.83       95.93      1.51 o 
  -5  10   4     1146.34     1092.35     28.73 o 
  -4  10   4      338.33      350.45      8.78 o 
  -3  10   4      662.08      680.92     12.09 o 
  -2  10   4      165.56      173.79      6.48 o 
  -1  10   4      135.22      134.12      5.13 o 
   0  10   4      419.15      436.72     13.85 o 
   1  10   4      394.67      383.32      5.67 o 
   2  10   4        2.38        4.64      1.33 o 
   3  10   4      530.88      545.53     10.34 o 
   4  10   4       27.40       28.03      1.15 o 
   5  10   4      665.17      681.64     20.27 o 
   6  10   4       14.81       13.83      1.09 o 
   7  10   4       46.36       48.96      1.58 o 
   8  10   4       25.15       21.83      1.21 o 
  -9  11   4        3.30        5.15      1.12 o 
  -8  11   4        0.05        0.37      1.00 o 
  -7  11   4       21.26       18.80      0.94 o 
  -6  11   4       96.85       98.28      3.53 o 
  -5  11   4      168.83      163.96      5.31 o 
  -4  11   4        0.70        0.78      1.25 o 
  -3  11   4      199.72      199.43      2.46 o 
  -2  11   4       22.24       20.39      1.29 o 
  -1  11   4      256.81      264.32      9.88 o 
   0  11   4      397.50      403.58     19.03 o 
   1  11   4      117.35      114.78      1.55 o 
   2  11   4      125.38      128.69      3.37 o 
   3  11   4       16.15       16.78      1.50 o 
   4  11   4      239.13      247.87      6.59 o 
   5  11   4       14.51       15.04      1.30 o 
   6  11   4       28.58       22.09      1.19 o 
   7  11   4       26.53       23.03      1.33 o 
   8  11   4       44.02       44.02      2.54 o 
  -9  12   4       30.93       33.66      1.64 o 
  -8  12   4       38.49       44.54      2.19 o 
  -7  12   4        0.87        2.21      0.86 o 
  -6  12   4      338.90      315.47     10.70 o 
  -5  12   4       54.01       54.30      1.37 o 
  -4  12   4      717.46      698.88     14.51 o 
  -3  12   4      119.82      121.20      4.10 o 
  -2  12   4      107.31      110.75      3.18 o 
  -1  12   4       96.25      100.76      4.40 o 
   0  12   4       40.30       44.04      1.32 o 
   1  12   4       10.52       10.21      1.19 o 
   2  12   4       36.83       36.55      1.31 o 
   3  12   4       13.33       15.58      1.16 o 
   4  12   4      124.70      126.36      3.81 o 
   5  12   4        9.65        7.76      1.07 o 
   6  12   4      140.33      142.17      4.68 o 
   7  12   4       41.54       41.79      1.27 o 
  -8  13   4        1.80        1.80      1.00 o 
  -7  13   4      237.47      227.63      3.85 o 
  -6  13   4        6.66        6.59      1.15 o 
  -5  13   4        4.13        6.82      1.09 o 
  -4  13   4       11.05       16.05      1.30 o 
  -3  13   4      137.81      151.59      3.93 o 
  -2  13   4        0.73        0.79      1.19 o 
  -1  13   4        2.21        0.51      1.11 o 
   0  13   4       10.09       11.68      1.18 o 
   1  13   4      153.63      156.26      2.24 o 
   2  13   4       86.69       91.22      1.89 o 
   3  13   4        0.18        0.97      0.97 o 
   4  13   4       51.64       48.34      1.43 o 
   5  13   4        5.36       11.49      1.12 o 
   6  13   4        0.12        0.70      1.12 o 
  -7  14   4        0.06       -0.38      1.28 o 
  -6  14   4        0.10        1.39      1.14 o 
  -5  14   4      112.55      111.14      2.63 o 
  -4  14   4       63.27       53.27      1.88 o 
  -3  14   4       86.40       87.05      3.17 o 
  -2  14   4      163.65      163.67      4.83 o 
  -1  14   4      147.47      151.83      5.69 o 
   0  14   4       48.84       47.19      2.00 o 
   1  14   4       70.39       68.41      2.27 o 
   2  14   4        0.84        1.12      1.28 o 
   3  14   4      157.10      153.01      4.17 o 
   4  14   4       44.89       49.01      1.54 o 
   5  14   4       67.70       64.73      1.90 o 
  -6  15   4       48.31       46.39      1.33 o 
  -5  15   4        0.02        0.23      1.22 o 
  -4  15   4       37.51       41.23      1.78 o 
  -3  15   4       17.45       18.98      1.23 o 
  -2  15   4       57.93       61.27      3.08 o 
  -1  15   4        2.43        2.74      1.32 o 
   0  15   4       23.55       22.16      1.25 o 
   1  15   4       23.67       21.59      1.18 o 
   2  15   4       12.13       10.05      1.23 o 
   3  15   4        8.89        8.80      1.33 o 
   4  15   4        1.77        2.88      1.15 o 
   5  15   4        3.69        3.06      2.63 o 
  -5  16   4       35.47       33.73      1.63 o 
  -4  16   4       54.75       60.46      1.66 o 
  -3  16   4       74.30       79.18      4.03 o 
  -2  16   4       27.22       32.75      1.54 o 
  -1  16   4       66.56       73.20      2.08 o 
   0  16   4       73.79       72.10      3.16 o 
   1  16   4        0.00        0.11      1.07 o 
   2  16   4        0.00        0.13      1.22 o 
   3  16   4       23.81       25.71      1.47 o 
  -3  17   4        0.43        1.31      1.41 o 
  -2  17   4       36.54       34.18      1.47 o 
  -1  17   4      223.93      218.57      5.25 o 
   0  17   4        5.41        4.49      1.14 o 
   1  17   4       24.83       25.02      1.55 o 
 -12   1   5        3.48        4.23      1.14 o 
 -11   1   5      122.97      121.29      2.77 o 
 -10   1   5        0.01        0.53      0.92 o 
  -9   1   5        3.03        4.03      1.02 o 
  -8   1   5        0.06        0.33      0.76 o 
  -7   1   5        0.15        1.20      0.86 o 
  -6   1   5        6.44        8.25      0.89 o 
  -5   1   5      300.09      350.52      5.54 o 
  -4   1   5     1035.74     1084.44     24.28 o 
  -3   1   5       87.59       88.40      1.57 o 
  -2   1   5      395.32      335.11      8.96 o 
  -1   1   5     1686.43     1556.36     44.47 o 
   0   1   5      100.12       95.62      1.68 o 
   1   1   5      545.27      550.69      4.19 o 
   2   1   5       77.97       89.03      1.39 o 
   3   1   5       58.47       71.58      2.41 o 
   4   1   5      365.16      381.42      4.04 o 
   5   1   5       21.86       23.13      0.94 o 
   6   1   5        0.99        1.94      0.77 o 
   7   1   5        2.91        2.81      0.93 o 
   8   1   5       80.68       74.17      1.49 o 
   9   1   5        0.01       -0.56      0.90 o 
  10   1   5       10.45       13.92      1.09 o 
 -12   2   5       38.46       36.33      1.16 o 
 -11   2   5      148.00      156.46      2.76 o 
 -10   2   5        1.94        3.15      0.90 o 
  -9   2   5      931.08      870.30     13.45 o 
  -8   2   5        8.09        8.29      0.92 o 
  -7   2   5        0.07        1.15      0.73 o 
  -6   2   5     1483.72     1618.48     39.59 o 
  -5   2   5      178.77      224.91      5.06 o 
  -4   2   5      738.04      735.31     10.12 o 
  -3   2   5        5.41        3.37      0.93 o 
  -2   2   5      427.13      409.71      7.27 o 
  -1   2   5     2670.75     2423.30     62.56 o 
   0   2   5        1.82        6.98      0.97 o 
   1   2   5      167.69      173.59      2.18 o 
   2   2   5      296.82      329.07      4.33 o 
   3   2   5      701.40      687.82      6.85 o 
   4   2   5      758.85      796.26     11.92 o 
   5   2   5        6.51        8.02      0.90 o 
   6   2   5      389.30      384.63      5.35 o 
   7   2   5      141.99      134.51      3.74 o 
   8   2   5      203.86      200.29      2.72 o 
   9   2   5        1.61        3.37      1.02 o 
  10   2   5        6.57        6.09      1.07 o 
 -12   3   5        0.52        0.45      1.16 o 
 -11   3   5       59.06       59.74      1.54 o 
 -10   3   5       81.43       87.23      2.62 o 
  -9   3   5      153.93      129.05      2.37 o 
  -8   3   5      377.15      377.56      4.74 o 
  -7   3   5        9.34       13.33      0.73 o 
  -6   3   5       48.43       39.34      1.06 o 
  -5   3   5       44.57       42.82      1.41 o 
  -4   3   5       11.10       14.62      1.64 o 
  -3   3   5        2.50        2.29      0.94 o 
  -2   3   5      931.47      879.99     17.86 o 
  -1   3   5      642.61      635.32      8.47 o 
   0   3   5      483.58      515.61      9.49 o 
   1   3   5        0.06        0.59      1.15 o 
   2   3   5      254.85      282.16      5.03 o 
   3   3   5      228.78      220.62      1.72 o 
   4   3   5      279.10      298.35      3.66 o 
   5   3   5      240.37      259.81      4.21 o 
   6   3   5     1291.60     1200.69     17.24 o 
   7   3   5       26.76       27.45      1.31 o 
   8   3   5       39.73       37.73      1.81 o 
   9   3   5        0.46        0.19      1.19 o 
  10   3   5       55.55       55.77      2.13 o 
 -12   4   5        2.62        4.69      1.21 o 
 -11   4   5       18.97       21.38      1.73 o 
 -10   4   5       81.73       81.36      1.48 o 
  -9   4   5       35.92       28.90      1.07 o 
  -8   4   5      340.36      349.74      4.71 o 
  -7   4   5        0.42        0.58      0.88 o 
  -6   4   5      251.23      238.68      5.04 o 
  -5   4   5      122.37      141.06      2.40 o 
  -4   4   5      219.25      264.23      3.52 o 
  -3   4   5      235.26      293.76      4.78 o 
  -2   4   5     2343.77     2471.95     40.86 o 
  -1   4   5      181.65      186.47      3.68 o 
   0   4   5     2443.99     2332.87     42.71 o 
   1   4   5       21.53       32.54      1.29 o 
   2   4   5     1657.16     1899.82     22.64 o 
   3   4   5      127.95      116.11      3.16 o 
   4   4   5       55.75       67.43      1.23 o 
   5   4   5      109.67       99.39      2.55 o 
   6   4   5      103.74      114.79      2.41 o 
   7   4   5       57.07       54.33      1.20 o 
   8   4   5      329.75      308.64      5.40 o 
   9   4   5        1.02        1.37      0.99 o 
 -11   5   5       98.69      105.96      2.15 o 
 -10   5   5      259.92      259.92      4.41 o 
  -9   5   5       18.77       14.31      1.11 o 
  -8   5   5      482.72      426.36      5.15 o 
  -7   5   5      191.25      202.51      1.80 o 
  -6   5   5      405.10      404.04     13.50 o 
  -5   5   5       38.34       49.40      1.21 o 
  -4   5   5        2.32        1.63      0.77 o 
  -3   5   5      172.41      188.08      2.90 o 
  -2   5   5     2467.30     2445.01     39.93 o 
  -1   5   5      105.62      104.73      1.94 o 
   0   5   5      351.28      378.62      8.61 o 
   1   5   5      816.80      875.47     13.27 o 
   2   5   5       56.62       37.68      1.18 o 
   3   5   5      526.04      530.62      3.79 o 
   4   5   5       22.93       25.14      0.96 o 
   5   5   5      439.69      446.69      5.96 o 
   6   5   5      478.48      459.32      6.67 o 
   7   5   5      130.35      131.35      2.13 o 
   8   5   5      199.54      190.10      2.39 o 
   9   5   5      109.22       90.05      3.02 o 
 -11   6   5       96.73      105.92      2.75 o 
 -10   6   5      122.92      119.37      2.10 o 
  -9   6   5      487.39      473.25      6.77 o 
  -8   6   5       29.10       20.32      1.14 o 
  -7   6   5       30.53       24.93      0.99 o 
  -6   6   5        2.74        1.61      0.80 o 
  -5   6   5       50.85       68.45      1.23 o 
  -4   6   5       60.60       54.22      1.26 o 
  -3   6   5      106.33      109.13      2.14 o 
  -2   6   5      696.62      737.87      9.81 o 
  -1   6   5     2343.94     2482.06     47.19 o 
   0   6   5      543.89      551.27     12.97 o 
   1   6   5       31.83       36.87      1.23 o 
   2   6   5      572.68      544.85     21.38 o 
   3   6   5      115.96      134.48      3.60 o 
   4   6   5        1.61        2.26      0.90 o 
   5   6   5       11.95        7.32      0.92 o 
   6   6   5       52.70       48.86      1.57 o 
   7   6   5      421.72      395.60      7.69 o 
   8   6   5        0.00        1.03      1.20 o 
   9   6   5       77.68       85.24      1.44 o 
 -11   7   5      141.69      137.78      2.65 o 
 -10   7   5       25.41       26.64      1.11 o 
  -9   7   5       31.36       35.34      1.01 o 
  -8   7   5        0.23       -0.56      1.08 o 
  -7   7   5        3.83        4.68      0.95 o 
  -6   7   5       36.21       35.70      1.23 o 
  -5   7   5       12.96       13.49      0.96 o 
  -4   7   5      799.94      771.75     20.38 o 
  -3   7   5      351.03      374.36      9.75 o 
  -2   7   5       50.15       57.16      1.23 o 
  -1   7   5      438.57      430.89      9.57 o 
   0   7   5        2.99        2.33      1.12 o 
   1   7   5        0.56        1.81      1.12 o 
   2   7   5      144.58      136.57      3.09 o 
   3   7   5       10.80        9.03      0.95 o 
   4   7   5      248.03      243.70      4.85 o 
   5   7   5        0.06        1.41      1.06 o 
   6   7   5      217.13      200.11      4.04 o 
   7   7   5      164.37      166.76      1.89 o 
   8   7   5        1.33        1.78      0.96 o 
   9   7   5        6.73        9.06      1.25 o 
 -11   8   5       22.93       22.61      1.09 o 
 -10   8   5        5.66        3.99      1.09 o 
  -9   8   5       41.29       43.09      1.08 o 
  -8   8   5        1.22        1.20      0.96 o 
  -7   8   5        6.80        3.99      1.04 o 
  -6   8   5      275.13      264.87      2.19 o 
  -5   8   5     1567.79     1556.86     28.16 o 
  -4   8   5       50.77       51.79      1.32 o 
  -3   8   5       43.48       46.80      1.37 o 
  -2   8   5      339.39      372.25      8.16 o 
  -1   8   5      521.74      513.77     10.24 o 
   0   8   5       36.78       41.73      1.28 o 
   1   8   5      479.06      452.04      6.20 o 
   2   8   5      152.70      156.93      3.24 o 
   3   8   5      489.10      489.01     13.83 o 
   4   8   5      201.19      207.08      3.35 o 
   5   8   5       38.26       39.76      1.76 o 
   6   8   5      143.65      148.00      2.59 o 
   7   8   5      142.05      140.15      3.00 o 
   8   8   5       10.98       12.66      1.20 o 
 -10   9   5       81.34       69.62      1.43 o 
  -9   9   5        1.00        0.45      1.02 o 
  -8   9   5       74.10       77.97      1.76 o 
  -7   9   5       53.89       43.90      1.82 o 
  -6   9   5      178.58      172.21      3.35 o 
  -5   9   5        0.06        2.94      1.30 o 
  -4   9   5      565.24      558.66     19.35 o 
  -3   9   5       36.19       40.28      1.41 o 
  -2   9   5      100.46      114.65      2.48 o 
  -1   9   5      269.62      252.83      8.03 o 
   0   9   5      946.39      942.43     16.20 o 
   1   9   5      216.92      216.09      4.27 o 
   2   9   5      288.50      314.46      6.48 o 
   3   9   5      203.34      212.86      4.44 o 
   4   9   5      110.98      115.71      2.95 o 
   5   9   5      253.49      256.41      5.96 o 
   6   9   5        0.47        0.57      0.99 o 
   7   9   5       59.71       50.95      1.35 o 
   8   9   5       41.46       29.45      1.29 o 
 -10  10   5       31.56       29.79      1.12 o 
  -9  10   5        5.44        3.39      0.88 o 
  -8  10   5       95.89       95.57      3.42 o 
  -7  10   5       49.97       47.82      1.48 o 
  -6  10   5       36.12       31.78      1.12 o 
  -5  10   5      100.07      102.26      4.34 o 
  -4  10   5      146.18      152.78      3.68 o 
  -3  10   5     2022.78     2098.71     41.53 o 
  -2  10   5     1494.59     1546.58     33.29 o 
  -1  10   5      401.73      420.08     22.20 o 
   0  10   5        5.17        5.09      1.16 o 
   1  10   5      114.91      116.16      2.89 o 
   2  10   5      205.09      210.28      3.18 o 
   3  10   5        2.53        4.18      1.03 o 
   4  10   5        2.12        3.37      1.02 o 
   5  10   5       13.95       15.20      1.17 o 
   6  10   5      129.77      135.36      3.58 o 
   7  10   5       54.82       55.25      1.96 o 
   8  10   5        8.02        7.13      1.18 o 
  -9  11   5        1.56        3.19      1.15 o 
  -8  11   5        1.36        0.61      0.97 o 
  -7  11   5        0.73        1.72      1.01 o 
  -6  11   5       15.34       16.52      1.11 o 
  -5  11   5      365.16      376.91     11.69 o 
  -4  11   5      498.20      490.93      6.95 o 
  -3  11   5      648.96      640.12     13.26 o 
  -2  11   5       47.60       55.88      1.51 o 
  -1  11   5        2.29        5.13      1.15 o 
   0  11   5        5.18        4.70      1.22 o 
   1  11   5       22.66       23.22      1.81 o 
   2  11   5       37.46       36.05      1.17 o 
   3  11   5      332.69      328.89      7.55 o 
   4  11   5      724.44      762.86     30.91 o 
   5  11   5      293.43      312.71     10.01 o 
   6  11   5       44.52       43.98      1.32 o 
   7  11   5        9.97       12.81      1.26 o 
  -9  12   5       13.41       15.12      1.16 o 
  -8  12   5        4.81        6.03      0.95 o 
  -7  12   5        0.23        1.59      1.14 o 
  -6  12   5       37.08       37.35      1.40 o 
  -5  12   5      248.90      243.92      6.30 o 
  -4  12   5        2.57        1.95      1.18 o 
  -3  12   5       65.46       64.84      1.84 o 
  -2  12   5      106.72      110.30      2.64 o 
  -1  12   5       16.46       16.38      1.22 o 
   0  12   5        2.72        3.67      1.11 o 
   1  12   5        0.84        2.00      1.19 o 
   2  12   5       23.77       25.80      1.12 o 
   3  12   5      129.14      129.74      4.11 o 
   4  12   5        0.02        0.17      1.16 o 
   5  12   5       25.41       23.59      1.36 o 
   6  12   5        4.31        2.88      1.34 o 
   7  12   5       17.74       21.25      3.81 o 
  -8  13   5       15.17       14.04      1.31 o 
  -7  13   5       14.59       14.17      1.29 o 
  -6  13   5       31.03       27.56      1.22 o 
  -5  13   5       83.80       83.84      2.44 o 
  -4  13   5        0.24        1.17      1.21 o 
  -3  13   5      324.85      310.69      6.16 o 
  -2  13   5      203.23      207.92      7.24 o 
  -1  13   5      289.80      281.33      7.30 o 
   0  13   5       10.67       10.84      1.24 o 
   1  13   5        0.33        2.11      1.22 o 
   2  13   5        4.53        4.50      1.02 o 
   3  13   5       34.47       33.57      1.41 o 
   4  13   5      387.11      378.63     11.21 o 
   5  13   5        9.78       10.13      1.13 o 
   6  13   5       57.91       56.84      1.46 o 
  -7  14   5       53.67       60.55      2.55 o 
  -6  14   5       20.95       22.91      1.26 o 
  -5  14   5        3.34        4.24      1.20 o 
  -4  14   5      281.04      265.44      6.16 o 
  -3  14   5       17.07       19.46      1.29 o 
  -2  14   5      217.67      222.18      6.68 o 
  -1  14   5        0.10        0.60      1.09 o 
   0  14   5        8.69        9.64      1.08 o 
   1  14   5        7.23        5.96      1.15 o 
   2  14   5      117.65      110.12      3.70 o 
   3  14   5      171.99      159.21      3.13 o 
   4  14   5       54.75       53.34      1.86 o 
   5  14   5        2.54        5.88      1.26 o 
  -6  15   5        3.03        5.50      1.38 o 
  -5  15   5       76.48       66.27      2.88 o 
  -4  15   5       65.63       70.77      2.44 o 
  -3  15   5       13.14       15.65      1.47 o 
  -2  15   5        6.06        6.64      1.18 o 
  -1  15   5       19.63       20.64      1.33 o 
   0  15   5       66.50       66.73      1.67 o 
   1  15   5        5.50        7.26      1.29 o 
   2  15   5        5.86        4.36      1.15 o 
   3  15   5      292.31      296.70      8.56 o 
   4  15   5       42.45       38.34      1.69 o 
  -5  16   5        7.23       14.02      1.53 o 
  -4  16   5        2.67        3.59      1.29 o 
  -3  16   5       18.06       17.56      1.25 o 
  -2  16   5      231.33      209.71      7.90 o 
  -1  16   5       41.56       37.31      1.81 o 
   0  16   5        4.81        3.49      1.39 o 
   1  16   5        2.51        4.20      1.20 o 
   2  16   5        0.75        1.68      1.20 o 
   3  16   5       38.53       35.90      1.77 o 
  -3  17   5        0.66       -0.72      3.46 o 
  -2  17   5       84.87       82.93      4.19 o 
  -1  17   5        0.49        0.86      1.20 o 
   0  17   5       12.83       12.95      1.31 o 
 -12   0   6       71.49       81.24      2.05 o 
 -11   0   6       19.34       24.94      1.74 o 
 -10   0   6       45.86       48.56      3.67 o 
  -9   0   6       98.20       85.15      2.20 o 
  -8   0   6        0.01        2.17      1.29 o 
  -7   0   6       63.72       60.06      4.07 o 
  -6   0   6      304.69      319.41      7.18 o 
  -5   0   6      606.59      640.74     13.71 o 
  -4   0   6      219.59      239.80      2.89 o 
  -3   0   6      902.10      881.09      7.24 o 
  -2   0   6     5441.26     5672.66    198.29 o 
  -1   0   6     1777.65     1741.82    104.17 o 
   0   0   6     2826.16     2812.45     58.88 o 
   1   0   6     1004.47     1038.39     27.51 o 
   2   0   6      190.73      190.76      4.71 o 
   3   0   6      792.72      821.53     16.47 o 
   4   0   6      325.93      335.77      2.65 o 
   5   0   6       44.02       55.37      2.46 o 
   6   0   6      202.71      162.53      4.75 o 
   7   0   6      336.61      293.54      3.50 o 
   8   0   6       15.41       18.07      1.59 o 
   9   0   6       61.69       58.02      3.38 o 
 -12   1   6        3.52        5.22      1.07 o 
 -11   1   6       41.87       42.16      1.46 o 
 -10   1   6      424.12      387.96      6.26 o 
  -9   1   6      138.01      132.36      3.16 o 
  -8   1   6       40.06       42.23      1.11 o 
  -7   1   6        9.87        7.71      0.75 o 
  -6   1   6      311.12      306.37      6.50 o 
  -5   1   6     1370.64     1533.10     41.79 o 
  -4   1   6       71.22       88.41      4.28 o 
  -3   1   6      150.38      197.99      6.05 o 
  -2   1   6       28.92       24.53      1.38 o 
  -1   1   6      777.03      761.61     27.23 o 
   0   1   6      349.74      314.23      5.58 o 
   1   1   6        5.83        7.65      1.04 o 
   2   1   6       59.30       65.52      1.25 o 
   3   1   6      859.55      993.64     11.53 o 
   4   1   6       40.05       32.52      1.04 o 
   5   1   6       25.59       22.72      0.99 o 
   6   1   6      126.58      116.18      1.26 o 
   7   1   6       64.10       53.00      1.13 o 
   8   1   6       21.72       22.49      1.39 o 
   9   1   6        0.72        2.11      1.06 o 
 -12   2   6        6.23        8.25      1.09 o 
 -11   2   6        0.02        1.27      0.90 o 
 -10   2   6        9.86       10.85      1.12 o 
  -9   2   6       56.09       49.30      1.53 o 
  -8   2   6      201.68      202.88      3.99 o 
  -7   2   6       45.77       42.89      1.05 o 
  -6   2   6      467.14      495.54      7.51 o 
  -5   2   6      343.16      328.46      2.18 o 
  -4   2   6      902.79      912.12     26.15 o 
  -3   2   6     1264.27     1333.41     11.45 o 
  -2   2   6     2344.36     2361.35     40.43 o 
  -1   2   6     1443.34     1376.14     26.59 o 
   0   2   6     1702.34     1770.23     20.17 o 
   1   2   6       21.49       27.74      1.19 o 
   2   2   6      869.51      956.72      9.16 o 
   3   2   6      539.40      571.77      6.60 o 
   4   2   6      353.06      396.38      5.65 o 
   5   2   6        0.07        0.58      0.92 o 
   6   2   6        0.03        0.29      1.06 o 
   7   2   6       45.04       52.17      1.74 o 
   8   2   6       10.62       10.22      0.88 o 
   9   2   6        7.21        7.98      1.03 o 
 -12   3   6       25.22       24.31      1.09 o 
 -11   3   6        7.10        8.31      1.02 o 
 -10   3   6       12.40       14.17      1.01 o 
  -9   3   6        1.97        5.06      1.05 o 
  -8   3   6      175.42      151.29      4.19 o 
  -7   3   6      175.82      177.88      3.08 o 
  -6   3   6       98.29      106.19      1.32 o 
  -5   3   6      888.87      922.92     12.94 o 
  -4   3   6      554.00      579.00     12.64 o 
  -3   3   6       14.15        7.16      1.09 o 
  -2   3   6      339.15      318.02      8.34 o 
  -1   3   6        0.05        1.55      1.06 o 
   0   3   6     1715.36     1918.97     20.25 o 
   1   3   6       81.67       84.05      1.65 o 
   2   3   6       51.60       51.05      1.21 o 
   3   3   6      532.97      535.71      7.81 o 
   4   3   6        3.10        2.15      1.00 o 
   5   3   6        5.26        9.64      0.92 o 
   6   3   6      187.58      176.37      1.50 o 
   7   3   6       11.12       12.02      1.12 o 
   8   3   6        9.04        5.70      1.13 o 
   9   3   6        1.58        3.83      1.07 o 
 -12   4   6      383.61      384.93     11.66 o 
 -11   4   6      321.29      327.79      5.53 o 
 -10   4   6      391.44      386.89      8.19 o 
  -9   4   6      102.40       89.87      1.51 o 
  -8   4   6      155.42      147.79      2.53 o 
  -7   4   6        7.98        8.78      0.99 o 
  -6   4   6       47.32       52.02      1.02 o 
  -5   4   6        2.65        2.69      0.96 o 
  -4   4   6      998.28     1025.07     15.14 o 
  -3   4   6      831.99      853.78     13.26 o 
  -2   4   6     1723.88     1907.24     32.91 o 
  -1   4   6      235.38      228.15      2.83 o 
   0   4   6       34.89       58.92      1.70 o 
   1   4   6        3.50        3.12      1.32 o 
   2   4   6      972.64     1047.61     12.13 o 
   3   4   6        1.60        0.02      1.05 o 
   4   4   6        9.72       14.10      1.41 o 
   5   4   6        1.23        1.87      1.08 o 
   6   4   6      592.78      592.42      9.79 o 
   7   4   6      322.11      292.30      5.19 o 
   8   4   6       97.96      105.98      2.11 o 
   9   4   6       11.81        5.93      1.10 o 
 -11   5   6      161.94      173.01      3.35 o 
 -10   5   6      160.08      152.58      1.95 o 
  -9   5   6      462.28      478.53      4.82 o 
  -8   5   6      423.73      389.40      8.96 o 
  -7   5   6      239.83      244.70      4.18 o 
  -6   5   6       54.69       57.09      1.12 o 
  -5   5   6      427.40      431.13      7.98 o 
  -4   5   6       88.03       70.46      1.27 o 
  -3   5   6       13.81       10.27      1.04 o 
  -2   5   6        0.00        2.27      0.96 o 
  -1   5   6      284.42      258.91      4.97 o 
   0   5   6        3.31        5.40      1.14 o 
   1   5   6      689.63      742.05     15.43 o 
   2   5   6       13.53       15.10      1.12 o 
   3   5   6      148.14      152.97      2.71 o 
   4   5   6      611.28      629.53      6.00 o 
   5   5   6      272.15      289.01      6.83 o 
   6   5   6      337.19      357.99      3.59 o 
   7   5   6       13.90       13.42      0.99 o 
   8   5   6       75.71       61.91      1.66 o 
   9   5   6       15.24       14.79      1.17 o 
 -11   6   6       55.49       58.90      1.84 o 
 -10   6   6        2.39        4.62      0.93 o 
  -9   6   6       20.40       21.81      0.90 o 
  -8   6   6      248.88      233.12      2.66 o 
  -7   6   6       49.86       39.03      1.01 o 
  -6   6   6       20.07       18.33      1.05 o 
  -5   6   6      543.41      557.32     10.44 o 
  -4   6   6      119.20      124.80      3.70 o 
  -3   6   6       28.67       33.89      1.14 o 
  -2   6   6      128.62      105.35      2.81 o 
  -1   6   6      335.74      287.53      7.39 o 
   0   6   6      901.47      939.65     34.60 o 
   1   6   6        0.18        0.74      1.32 o 
   2   6   6      147.94      161.65      3.78 o 
   3   6   6        0.87        0.26      0.93 o 
   4   6   6       26.93       27.90      1.09 o 
   5   6   6       10.99        7.33      0.94 o 
   6   6   6        0.44        0.35      1.08 o 
   7   6   6      114.46      122.41      2.00 o 
   8   6   6        4.17        5.21      1.25 o 
   9   6   6        0.88       -0.18      1.09 o 
 -11   7   6       48.12       40.91      1.20 o 
 -10   7   6        0.02        0.63      1.06 o 
  -9   7   6       22.61       26.90      1.02 o 
  -8   7   6      761.23      762.55     12.20 o 
  -7   7   6      128.21      130.11      2.38 o 
  -6   7   6       21.46       26.16      1.29 o 
  -5   7   6      390.62      390.50      7.57 o 
  -4   7   6       52.98       55.15      1.39 o 
  -3   7   6       89.71       85.91      1.37 o 
  -2   7   6       82.93       96.34      2.53 o 
  -1   7   6      180.92      211.71      7.42 o 
   0   7   6      307.42      306.04      8.43 o 
   1   7   6      578.50      630.33      6.92 o 
   2   7   6      253.45      248.64      2.83 o 
   3   7   6      217.49      222.02      4.67 o 
   4   7   6      267.09      280.54      5.92 o 
   5   7   6       15.04       17.10      1.15 o 
   6   7   6       46.88       53.82      1.58 o 
   7   7   6      208.94      207.79      2.09 o 
   8   7   6       87.55       92.85      1.54 o 
 -11   8   6       16.54       19.48      1.18 o 
 -10   8   6       35.86       34.95      1.33 o 
  -9   8   6       15.35       20.30      1.25 o 
  -8   8   6        0.07        1.73      0.97 o 
  -7   8   6      115.68       97.07      1.74 o 
  -6   8   6      430.61      421.72      9.08 o 
  -5   8   6      429.17      431.48      8.91 o 
  -4   8   6       12.08       14.86      1.18 o 
  -3   8   6      446.70      444.03      7.69 o 
  -2   8   6      825.87      836.78     10.52 o 
  -1   8   6      476.05      477.51     13.90 o 
   0   8   6       15.84       18.73      1.39 o 
   1   8   6      653.16      670.92     15.46 o 
   2   8   6       25.79       26.33      1.23 o 
   3   8   6       44.19       47.16      1.17 o 
   4   8   6        0.02        0.37      1.07 o 
   5   8   6      150.58      151.77      3.14 o 
   6   8   6       71.89       80.67      2.02 o 
   7   8   6        1.37        1.88      1.04 o 
   8   8   6        0.13        0.03      1.00 o 
 -10   9   6       14.87       15.24      0.98 o 
  -9   9   6        2.28        2.06      1.19 o 
  -8   9   6       22.49       22.21      1.15 o 
  -7   9   6      332.36      321.35      5.81 o 
  -6   9   6       19.22       19.26      1.22 o 
  -5   9   6       27.14       27.06      1.31 o 
  -4   9   6      343.57      361.00      6.61 o 
  -3   9   6     1240.07     1289.39     22.27 o 
  -2   9   6        1.07        2.21      1.53 o 
  -1   9   6      227.82      231.74      8.92 o 
   0   9   6      443.69      443.23      8.98 o 
   1   9   6      478.13      499.08      9.95 o 
   2   9   6      183.28      195.12      3.21 o 
   3   9   6       31.79       30.82      1.23 o 
   4   9   6       34.12       34.15      1.28 o 
   5   9   6       49.39       44.82      2.01 o 
   6   9   6        1.60        0.66      1.00 o 
   7   9   6       25.75       22.94      1.24 o 
   8   9   6      184.53      174.41      6.27 o 
 -10  10   6       24.93       22.21      1.30 o 
  -9  10   6       28.95       35.46      1.14 o 
  -8  10   6        6.52        7.83      1.01 o 
  -7  10   6       50.85       47.25      1.34 o 
  -6  10   6       17.85       17.13      1.15 o 
  -5  10   6      180.96      195.83      5.48 o 
  -4  10   6      509.74      510.66      6.62 o 
  -3  10   6        7.54        8.27      1.20 o 
  -2  10   6      109.02      110.10      2.11 o 
  -1  10   6        8.75        6.34      1.01 o 
   0  10   6       76.14       79.40      2.91 o 
   1  10   6        0.09        0.38      0.99 o 
   2  10   6       77.40       86.14      1.88 o 
   3  10   6      368.82      372.99      6.26 o 
   4  10   6      116.77      119.25      2.73 o 
   5  10   6      159.46      163.37      3.93 o 
   6  10   6       31.96       36.70      1.30 o 
   7  10   6       16.36       16.46      1.26 o 
  -9  11   6        2.31        3.22      1.09 o 
  -8  11   6       18.20       21.20      1.52 o 
  -7  11   6       30.21       31.46      1.82 o 
  -6  11   6      206.38      189.96      7.25 o 
  -5  11   6      114.74      112.62      2.19 o 
  -4  11   6      803.79      829.54     12.71 o 
  -3  11   6      618.17      638.98     15.35 o 
  -2  11   6        1.62        3.34      1.18 o 
  -1  11   6      387.60      364.12      9.60 o 
   0  11   6     1010.97     1057.74     18.34 o 
   1  11   6      131.77      127.80      2.32 o 
   2  11   6       28.14       29.29      1.02 o 
   3  11   6        5.70        4.52      1.01 o 
   4  11   6       25.56       24.05      1.19 o 
   5  11   6       36.04       41.71      1.54 o 
   6  11   6       60.14       55.97      2.50 o 
   7  11   6       71.49       63.91      3.27 o 
  -9  12   6        8.67        8.28      1.49 o 
  -8  12   6       28.29       28.25      2.28 o 
  -7  12   6        4.34        3.95      0.98 o 
  -6  12   6        4.23        2.43      1.41 o 
  -5  12   6      116.09      115.07      2.77 o 
  -4  12   6       23.09       17.07      1.39 o 
  -3  12   6      108.53      110.44      1.83 o 
  -2  12   6      194.75      201.58      5.75 o 
  -1  12   6       62.26       63.74      1.76 o 
   0  12   6       33.45       30.95      1.46 o 
   1  12   6        1.63        1.12      1.33 o 
   2  12   6       27.79       28.66      1.11 o 
   3  12   6        0.22        0.93      1.02 o 
   4  12   6      182.96      179.07      4.97 o 
   5  12   6       89.37       93.43      2.69 o 
   6  12   6        1.37        2.55      1.20 o 
  -8  13   6        0.02       -1.14      1.22 o 
  -7  13   6        0.17        0.80      1.32 o 
  -6  13   6       48.48       48.60      1.28 o 
  -5  13   6       78.44       78.09      1.73 o 
  -4  13   6      299.62      288.27      6.92 o 
  -3  13   6      229.48      237.99      4.77 o 
  -2  13   6      150.33      158.87      5.08 o 
  -1  13   6       58.00       59.50      1.80 o 
   0  13   6        1.42        2.41      1.23 o 
   1  13   6       40.43       44.07      1.33 o 
   2  13   6      117.59      114.25      3.23 o 
   3  13   6       27.29       29.30      1.26 o 
   4  13   6       29.77       32.65      1.62 o 
   5  13   6       16.37       14.14      1.27 o 
  -7  14   6        4.80        6.49      1.18 o 
  -6  14   6        0.82        2.98      1.07 o 
  -5  14   6       37.93       33.91      1.31 o 
  -4  14   6       11.55       13.64      1.29 o 
  -3  14   6       18.73       21.05      1.41 o 
  -2  14   6       16.39       13.56      1.31 o 
  -1  14   6       60.38       54.65      1.44 o 
   0  14   6       32.50       32.43      1.39 o 
   1  14   6        1.71        2.64      1.12 o 
   2  14   6        3.42        2.15      1.50 o 
   3  14   6       88.93       85.16      2.21 o 
   4  14   6       34.06       32.63      1.22 o 
  -6  15   6        6.08        5.22      1.11 o 
  -5  15   6      119.12      101.49      3.25 o 
  -4  15   6       58.90       51.26      1.82 o 
  -3  15   6       53.99       55.36      2.05 o 
  -2  15   6        0.70        2.84      1.39 o 
  -1  15   6       16.82       16.10      1.15 o 
   0  15   6       40.85       41.83      1.42 o 
   1  15   6       21.84       23.46      1.45 o 
   2  15   6       11.70       10.87      1.38 o 
   3  15   6      168.60      152.26      4.13 o 
  -5  16   6        0.12        5.03      3.42 o 
  -4  16   6        5.80        5.30      1.23 o 
  -3  16   6        5.53        1.61      1.41 o 
  -2  16   6       70.51       75.38      1.67 o 
  -1  16   6       27.67       23.25      1.44 o 
   0  16   6       23.84       19.61      1.37 o 
   1  16   6        4.29        4.17      1.34 o 
   2  16   6        8.27        6.73      1.50 o 
 -12   1   7       40.81       44.55      1.39 o 
 -11   1   7       21.98       21.84      1.13 o 
 -10   1   7        8.40        8.90      1.10 o 
  -9   1   7      116.99      100.57      2.08 o 
  -8   1   7        0.17        2.39      0.95 o 
  -7   1   7       87.64       89.66      1.24 o 
  -6   1   7      200.13      212.64      7.33 o 
  -5   1   7      161.10      174.52      3.13 o 
  -4   1   7      270.72      277.44      6.96 o 
  -3   1   7     1314.85     1382.76     25.14 o 
  -2   1   7      268.99      258.69      5.96 o 
  -1   1   7      157.63      155.42      5.14 o 
   0   1   7      191.75      201.15      3.85 o 
   1   1   7      891.68      908.34      6.68 o 
   2   1   7       46.49       32.50      1.10 o 
   3   1   7       44.91       49.78      1.11 o 
   4   1   7        0.25        1.91      0.96 o 
   5   1   7       14.17        9.80      1.01 o 
   6   1   7      101.21       92.03      1.31 o 
   7   1   7        0.11        1.13      1.04 o 
   8   1   7       30.18       31.14      1.39 o 
   9   1   7        3.82        3.91      1.15 o 
 -12   2   7        1.78        3.54      1.09 o 
 -11   2   7        9.47       11.06      1.07 o 
 -10   2   7      370.19      354.68      6.45 o 
  -9   2   7      275.76      235.66      6.43 o 
  -8   2   7        3.70        3.42      0.90 o 
  -7   2   7       47.06       52.18      1.02 o 
  -6   2   7      989.22     1068.46      9.60 o 
  -5   2   7       87.19       94.44      2.35 o 
  -4   2   7       81.39       77.05      1.56 o 
  -3   2   7       22.35       25.08      1.25 o 
  -2   2   7     1581.20     1682.79     30.72 o 
  -1   2   7      969.53     1014.05     34.15 o 
   0   2   7       87.21      100.44      1.68 o 
   1   2   7      866.26      881.26      9.33 o 
   2   2   7      819.52      950.27      8.50 o 
   3   2   7      194.65      203.68      1.99 o 
   4   2   7       78.36       63.56      1.12 o 
   5   2   7      171.84      165.39      1.82 o 
   6   2   7      157.47      150.27      1.48 o 
   7   2   7       39.11       49.92      1.33 o 
   8   2   7       20.07       22.49      1.09 o 
   9   2   7        3.43        3.79      1.20 o 
 -12   3   7       15.37       10.89      1.11 o 
 -11   3   7       19.73       18.96      1.10 o 
 -10   3   7      482.03      474.46      9.39 o 
  -9   3   7      346.44      375.92      8.78 o 
  -8   3   7      333.44      340.69      4.38 o 
  -7   3   7       24.46       27.04      1.11 o 
  -6   3   7        2.18        1.01      0.95 o 
  -5   3   7      164.56      164.11      1.62 o 
  -4   3   7       29.19       22.66      1.18 o 
  -3   3   7      289.01      265.62      6.67 o 
  -2   3   7      236.74      283.62      6.48 o 
  -1   3   7     1353.83     1352.77     41.54 o 
   0   3   7       87.26       94.47      2.01 o 
   1   3   7       33.19       36.32      1.32 o 
   2   3   7        0.91        3.18      0.95 o 
   3   3   7      368.17      366.05      5.51 o 
   4   3   7       31.68       32.36      1.11 o 
   5   3   7       75.38       66.58      1.26 o 
   6   3   7       33.98       20.30      0.98 o 
   7   3   7      357.39      336.93      3.42 o 
   8   3   7        7.62        5.62      1.15 o 
   9   3   7        2.59        1.72      1.32 o 
 -12   4   7       41.70       40.16      1.69 o 
 -11   4   7       10.36        8.31      1.13 o 
 -10   4   7       74.74       72.74      1.80 o 
  -9   4   7      312.67      323.90      7.40 o 
  -8   4   7        2.87        1.75      0.97 o 
  -7   4   7       38.86       37.92      1.00 o 
  -6   4   7       13.79       12.42      1.07 o 
  -5   4   7     1601.11     1526.99     21.32 o 
  -4   4   7     1028.40     1152.26     14.81 o 
  -3   4   7      557.03      591.00     10.04 o 
  -2   4   7      817.91      889.17     16.46 o 
  -1   4   7     2215.48     2419.01     99.97 o 
   0   4   7      414.61      405.63      7.92 o 
   1   4   7       63.73       54.69      1.37 o 
   2   4   7       71.45       53.17      1.43 o 
   3   4   7     1071.12     1047.02     14.22 o 
   4   4   7       89.85       75.96      1.48 o 
   5   4   7        5.24        4.66      1.16 o 
   6   4   7        7.62        8.57      1.04 o 
   7   4   7        4.12        6.34      1.22 o 
   8   4   7       20.31       22.19      1.16 o 
   9   4   7       44.79       47.36      4.45 o 
 -11   5   7       84.80       77.72      1.81 o 
 -10   5   7        7.44        8.64      1.12 o 
  -9   5   7       19.02       15.29      1.10 o 
  -8   5   7       71.61       53.42      1.43 o 
  -7   5   7      168.56      174.88      4.02 o 
  -6   5   7       47.11       48.17      1.17 o 
  -5   5   7        9.64       15.34      1.12 o 
  -4   5   7      192.03      199.07      2.69 o 
  -3   5   7        8.44        8.74      1.09 o 
  -2   5   7      766.73      728.52     12.49 o 
  -1   5   7       25.60       39.69      1.83 o 
   0   5   7        2.85        5.82      1.25 o 
   1   5   7      233.68      268.45      3.62 o 
   2   5   7       88.38       96.26      2.36 o 
   3   5   7      481.26      461.64      6.71 o 
   4   5   7        7.53       10.08      1.13 o 
   5   5   7       29.82       30.00      1.14 o 
   6   5   7       37.33       33.32      1.29 o 
   7   5   7       37.43       36.87      1.09 o 
   8   5   7      126.26      129.04      1.65 o 
 -11   6   7       88.28       72.55      1.45 o 
 -10   6   7       43.08       50.25      1.14 o 
  -9   6   7      181.63      183.05      1.93 o 
  -8   6   7        1.65        1.90      1.09 o 
  -7   6   7      110.58      108.95      2.01 o 
  -6   6   7       36.10       39.02      1.17 o 
  -5   6   7      129.50      127.28      2.35 o 
  -4   6   7      177.55      183.98      4.92 o 
  -3   6   7       21.38       30.23      1.17 o 
  -2   6   7      101.91      103.67      1.80 o 
  -1   6   7      273.87      294.32      8.69 o 
   0   6   7      415.23      446.98     11.39 o 
   1   6   7      267.69      272.10      5.05 o 
   2   6   7       16.65       17.94      1.15 o 
   3   6   7      210.44      223.51      3.56 o 
   4   6   7      253.20      289.06      5.42 o 
   5   6   7      179.97      178.11      3.22 o 
   6   6   7       67.12       73.16      1.39 o 
   7   6   7       14.06       11.86      1.13 o 
   8   6   7       84.32       64.08      1.39 o 
 -11   7   7       62.41       52.75      1.36 o 
 -10   7   7        4.50        4.93      1.09 o 
  -9   7   7        4.56        5.82      0.92 o 
  -8   7   7       83.04       76.69      1.22 o 
  -7   7   7        9.64        9.95      0.83 o 
  -6   7   7      192.69      194.77      1.81 o 
  -5   7   7       55.92       61.86      1.37 o 
  -4   7   7     1452.81     1482.28     20.22 o 
  -3   7   7       66.79       88.44      3.24 o 
  -2   7   7      182.08      179.13      4.34 o 
  -1   7   7      263.00      257.00      7.46 o 
   0   7   7      141.47      146.66      3.29 o 
   1   7   7      103.70      110.46      2.10 o 
   2   7   7       89.52       81.85      2.01 o 
   3   7   7       40.47       43.80      1.22 o 
   4   7   7      991.34      993.03     20.53 o 
   5   7   7        0.01        1.23      1.17 o 
   6   7   7       77.09       72.83      1.37 o 
   7   7   7       30.26       32.30      1.25 o 
   8   7   7       49.34       53.32      1.63 o 
 -11   8   7        1.54        3.93      1.10 o 
 -10   8   7       13.25       16.23      1.21 o 
  -9   8   7        0.00        1.02      0.98 o 
  -8   8   7      345.92      343.27      7.36 o 
  -7   8   7       21.66       17.79      1.01 o 
  -6   8   7      183.40      176.65      3.90 o 
  -5   8   7      274.00      289.44      3.77 o 
  -4   8   7      331.13      326.16      5.35 o 
  -3   8   7      167.32      157.84      3.08 o 
  -2   8   7      118.25      123.76      3.24 o 
  -1   8   7       40.13       39.33      1.52 o 
   0   8   7     1453.69     1527.89     48.54 o 
   1   8   7       62.99       63.53      1.72 o 
   2   8   7     1347.05     1356.04      9.31 o 
   3   8   7       88.03       84.55      1.78 o 
   4   8   7      274.68      282.24      7.98 o 
   5   8   7        1.29        1.10      1.15 o 
   6   8   7      140.54      152.40      2.87 o 
   7   8   7       37.16       40.54      1.23 o 
 -10   9   7       13.03       10.91      1.23 o 
  -9   9   7       23.19       23.18      1.20 o 
  -8   9   7      312.77      305.93      9.40 o 
  -7   9   7       10.47       11.95      1.30 o 
  -6   9   7       91.08       88.80      3.08 o 
  -5   9   7      115.40      112.40      2.91 o 
  -4   9   7      940.41      947.59     21.21 o 
  -3   9   7      114.62      125.47      1.99 o 
  -2   9   7       88.88       93.75      2.01 o 
  -1   9   7        0.03        0.16      1.16 o 
   0   9   7       19.23       19.49      1.31 o 
   1   9   7      334.19      342.17      7.23 o 
   2   9   7      500.62      480.72      5.97 o 
   3   9   7       19.09       20.59      1.14 o 
   4   9   7       46.18       45.84      1.27 o 
   5   9   7        0.05        1.64      1.00 o 
   6   9   7       68.42       67.65      1.66 o 
   7   9   7        4.97        7.56      1.24 o 
 -10  10   7       78.27       75.04      2.61 o 
  -9  10   7       83.02       81.88      1.96 o 
  -8  10   7       34.94       38.72      1.56 o 
  -7  10   7      174.49      160.89      4.74 o 
  -6  10   7       10.43       11.91      1.09 o 
  -5  10   7        9.14       10.32      1.19 o 
  -4  10   7      276.01      290.02      6.26 o 
  -3  10   7      207.83      221.49      2.12 o 
  -2  10   7      951.16     1002.02     19.69 o 
  -1  10   7      658.12      665.12     10.35 o 
   0  10   7      387.83      395.34      9.94 o 
   1  10   7      147.09      145.11      3.63 o 
   2  10   7       34.99       39.72      1.17 o 
   3  10   7        0.00        0.24      0.95 o 
   4  10   7       91.62       87.81      1.68 o 
   5  10   7      130.07      137.92      3.14 o 
   6  10   7       12.47        9.97      1.17 o 
   7  10   7       24.17       24.77      1.31 o 
  -9  11   7       46.46       39.44      1.66 o 
  -8  11   7        1.00        2.20      1.25 o 
  -7  11   7       12.64       11.02      1.16 o 
  -6  11   7        4.90        5.49      1.19 o 
  -5  11   7       98.42       96.14      1.52 o 
  -4  11   7      105.79      104.00      2.82 o 
  -3  11   7        4.23        4.36      1.34 o 
  -2  11   7       32.58       30.67      1.27 o 
  -1  11   7      445.30      436.21     10.50 o 
   0  11   7        0.78        3.69      1.42 o 
   1  11   7       69.85       67.73      2.14 o 
   2  11   7       35.83       35.86      1.20 o 
   3  11   7       15.94       17.24      1.14 o 
   4  11   7        1.70        3.18      1.15 o 
   5  11   7      148.33      137.27      2.22 o 
   6  11   7       15.10       16.90      1.38 o 
  -9  12   7       48.17       48.12      1.74 o 
  -8  12   7       45.77       45.57      1.57 o 
  -7  12   7        5.88        9.51      1.19 o 
  -6  12   7        8.28        9.70      1.13 o 
  -5  12   7        5.74        4.49      1.00 o 
  -4  12   7      188.34      195.85      4.52 o 
  -3  12   7      647.15      665.46     13.32 o 
  -2  12   7        0.72        1.83      1.31 o 
  -1  12   7       61.47       60.42      1.70 o 
   0  12   7        0.04        1.18      1.26 o 
   1  12   7       79.51       75.66      3.01 o 
   2  12   7       23.00       25.62      1.12 o 
   3  12   7       41.47       37.07      1.29 o 
   4  12   7      131.31      130.44      3.16 o 
   5  12   7       51.18       55.58      1.41 o 
   6  12   7        1.93        4.68      2.49 o 
  -8  13   7        0.44        1.60      1.18 o 
  -7  13   7        0.82        2.44      1.38 o 
  -6  13   7        2.34        2.75      1.08 o 
  -5  13   7       95.69       86.94      2.00 o 
  -4  13   7       15.95       18.56      1.30 o 
  -3  13   7       51.10       50.58      1.54 o 
  -2  13   7      441.05      454.12     13.27 o 
  -1  13   7      140.44      146.84      3.66 o 
   0  13   7       16.25       16.01      1.18 o 
   1  13   7       38.52       45.29      1.64 o 
   2  13   7        8.41       10.16      1.29 o 
   3  13   7       89.38       89.12      2.37 o 
   4  13   7        0.01        1.28      1.04 o 
   5  13   7      134.46      118.86      4.85 o 
  -7  14   7        4.11        5.16      1.18 o 
  -6  14   7        0.89        0.12      0.99 o 
  -5  14   7        6.83        6.66      1.14 o 
  -4  14   7       35.08       35.49      1.41 o 
  -3  14   7       10.26       10.12      1.27 o 
  -2  14   7        1.17        2.49      1.30 o 
  -1  14   7       24.27       26.24      1.45 o 
   0  14   7       16.59       18.05      1.27 o 
   1  14   7       26.36       27.78      1.35 o 
   2  14   7        0.73        0.52      1.10 o 
   3  14   7        0.22       -0.09      1.21 o 
   4  14   7        1.60        2.36      1.19 o 
  -6  15   7       66.95       61.22      2.19 o 
  -5  15   7        0.18        1.57      1.13 o 
  -4  15   7        6.62        6.18      1.38 o 
  -3  15   7       41.23       43.20      1.46 o 
  -2  15   7      207.57      196.23      5.05 o 
  -1  15   7       13.54       13.28      1.41 o 
   0  15   7        1.23        0.92      1.33 o 
   1  15   7       24.35       22.21      2.58 o 
   2  15   7        0.78        1.19      1.32 o 
   3  15   7       23.54       22.72      1.53 o 
  -4  16   7        6.69        7.26      1.45 o 
  -3  16   7        0.98        2.77      1.26 o 
  -2  16   7      128.37      114.24      3.39 o 
  -1  16   7       80.14       71.45      1.98 o 
   0  16   7      114.14      108.96      3.05 o 
   1  16   7        1.90        3.48      1.34 o 
 -12   0   8        2.67        2.29      2.77 o 
 -11   0   8       10.82       13.88      1.52 o 
 -10   0   8      629.16      583.66     19.41 o 
  -9   0   8        8.16        8.39      1.68 o 
  -8   0   8      265.96      239.67      6.02 o 
  -7   0   8      224.41      208.85      3.91 o 
  -6   0   8      869.67      854.68     32.33 o 
  -5   0   8     1642.73     1591.35     19.23 o 
  -4   0   8      258.57      232.86      3.42 o 
  -3   0   8       65.03       87.90      2.61 o 
  -2   0   8      433.89      413.28     16.78 o 
  -1   0   8     2205.45     2261.63     93.80 o 
   0   0   8       28.87       23.95      1.87 o 
   1   0   8        6.75        3.11      1.35 o 
   2   0   8     3818.73     4110.64     30.21 o 
   3   0   8      843.27      892.77     14.69 o 
   4   0   8      154.97      158.40      2.20 o 
   5   0   8      210.43      221.35      6.30 o 
   6   0   8       33.34       25.93      1.43 o 
   7   0   8       54.72       35.93      1.49 o 
   8   0   8       43.57       38.88      1.74 o 
 -12   1   8        8.29        7.78      1.14 o 
 -11   1   8        0.09        1.02      1.06 o 
 -10   1   8       43.86       35.10      1.31 o 
  -9   1   8      199.76      209.99      1.69 o 
  -8   1   8        1.17        3.13      1.04 o 
  -7   1   8       95.58       98.15      1.55 o 
  -6   1   8      325.89      323.30      2.35 o 
  -5   1   8     1375.93     1383.45     14.60 o 
  -4   1   8      766.68      714.04      7.94 o 
  -3   1   8      152.64      166.75      3.05 o 
  -2   1   8      794.36      874.26     29.51 o 
  -1   1   8       19.40       23.46      1.32 o 
   0   1   8        1.07        1.84      0.96 o 
   1   1   8       61.97       68.05      1.75 o 
   2   1   8      230.30      220.40      2.49 o 
   3   1   8      805.02      785.27      7.99 o 
   4   1   8      551.43      575.20      5.43 o 
   5   1   8      566.21      527.11      6.07 o 
   6   1   8       28.31       37.59      1.15 o 
   7   1   8        0.26        2.20      0.95 o 
   8   1   8        0.16        0.79      1.11 o 
 -12   2   8       53.40       58.06      1.52 o 
 -11   2   8       30.71       31.43      1.60 o 
 -10   2   8        2.03        3.25      1.06 o 
  -9   2   8       18.84       20.22      1.58 o 
  -8   2   8       89.23       90.37      1.98 o 
  -7   2   8       38.26       36.55      1.67 o 
  -6   2   8      592.22      567.30     13.74 o 
  -5   2   8       52.87       78.14      1.30 o 
  -4   2   8       18.15       15.40      1.17 o 
  -3   2   8       95.17       87.11      1.64 o 
  -2   2   8      179.52      176.76      5.88 o 
  -1   2   8      904.70      927.12     37.13 o 
   0   2   8     1185.17     1189.05     18.13 o 
   1   2   8        0.99        0.74      0.85 o 
   2   2   8      121.05      120.10      2.44 o 
   3   2   8       76.44       83.52      1.43 o 
   4   2   8        5.70        8.39      1.05 o 
   5   2   8       71.79       71.72      1.31 o 
   6   2   8      201.50      201.11      1.75 o 
   7   2   8       13.23       15.16      1.07 o 
   8   2   8        6.84        8.00      1.22 o 
 -12   3   8        2.83        3.84      1.27 o 
 -11   3   8       21.42       21.09      1.26 o 
 -10   3   8        2.58        6.82      0.94 o 
  -9   3   8       58.49       53.63      1.78 o 
  -8   3   8       89.28       96.42      1.56 o 
  -7   3   8      240.37      230.56      4.03 o 
  -6   3   8     2459.35     2483.14     35.51 o 
  -5   3   8       29.15       33.62      1.26 o 
  -4   3   8       47.94       63.36      2.04 o 
  -3   3   8      383.37      407.68      7.83 o 
  -2   3   8        0.27        0.70      1.30 o 
  -1   3   8      120.32      112.02      2.01 o 
   0   3   8        0.47        1.47      1.11 o 
   1   3   8      206.58      240.00      5.61 o 
   2   3   8     1203.42     1187.92      9.91 o 
   3   3   8      337.71      352.47      3.19 o 
   4   3   8       23.69       20.93      1.06 o 
   5   3   8       97.15       90.52      2.05 o 
   6   3   8       33.79       26.94      1.11 o 
   7   3   8       21.75       22.52      1.04 o 
   8   3   8        2.36        2.95      1.20 o 
 -12   4   8       11.29       13.98      1.26 o 
 -11   4   8       96.26       95.18      2.07 o 
 -10   4   8      201.71      225.06      4.21 o 
  -9   4   8      278.17      258.57      3.35 o 
  -8   4   8      100.06       94.85      1.81 o 
  -7   4   8      132.12      120.85      1.46 o 
  -6   4   8      218.25      206.55      4.15 o 
  -5   4   8       37.76       40.19      1.13 o 
  -4   4   8      395.57      393.00      6.08 o 
  -3   4   8      440.61      446.76     13.89 o 
  -2   4   8       34.94       25.31      1.49 o 
  -1   4   8      249.81      268.22      4.45 o 
   0   4   8       84.94       77.70      1.63 o 
   1   4   8      513.47      481.88     11.72 o 
   2   4   8      909.71      924.48     15.76 o 
   3   4   8        1.17        1.11      1.31 o 
   4   4   8        4.53        4.08      1.10 o 
   5   4   8       29.24       23.19      1.14 o 
   6   4   8        1.18        1.35      1.07 o 
   7   4   8        8.04        8.13      1.25 o 
   8   4   8       37.07       35.68      1.35 o 
 -11   5   8        1.73        1.82      1.09 o 
 -10   5   8       16.78       20.53      1.22 o 
  -9   5   8       82.78       81.53      1.78 o 
  -8   5   8       51.07       54.85      1.11 o 
  -7   5   8      122.00      118.32      2.50 o 
  -6   5   8      754.12      726.65      8.65 o 
  -5   5   8      758.00      781.65     12.46 o 
  -4   5   8      132.80      132.69      2.75 o 
  -3   5   8      121.23      141.17      3.41 o 
  -2   5   8      110.47      128.61      3.61 o 
  -1   5   8      270.06      271.26     13.61 o 
   0   5   8      738.51      781.53     17.44 o 
   1   5   8      374.96      398.04      4.16 o 
   2   5   8      294.17      300.00      6.00 o 
   3   5   8      176.78      174.82      1.91 o 
   4   5   8       39.26       47.65      1.24 o 
   5   5   8      186.31      200.31      3.98 o 
   6   5   8       12.05       16.74      1.28 o 
   7   5   8        0.00        0.21      1.18 o 
   8   5   8       64.04       59.79      1.54 o 
 -11   6   8        1.29       -0.86      1.17 o 
 -10   6   8        1.25        1.92      0.98 o 
  -9   6   8       42.23       47.79      1.32 o 
  -8   6   8       80.29       79.84      1.62 o 
  -7   6   8      219.23      232.38      3.82 o 
  -6   6   8       90.21       84.50      1.47 o 
  -5   6   8      943.64      894.53     20.47 o 
  -4   6   8      612.16      582.71     17.73 o 
  -3   6   8       63.67       68.46      2.63 o 
  -2   6   8        5.58        7.20      1.28 o 
  -1   6   8      131.97      166.07      7.32 o 
   0   6   8       17.10       18.62      1.18 o 
   1   6   8      618.68      642.28     14.67 o 
   2   6   8      107.54      110.57      1.77 o 
   3   6   8      526.28      521.09      7.31 o 
   4   6   8      164.30      165.21      3.59 o 
   5   6   8       78.36       77.42      1.47 o 
   6   6   8        0.56        1.87      1.00 o 
   7   6   8       38.89       36.10      1.32 o 
   8   6   8        8.86       12.47      1.30 o 
 -11   7   8       12.75       12.49      1.37 o 
 -10   7   8       44.66       49.16      1.23 o 
  -9   7   8       22.76       25.77      1.07 o 
  -8   7   8      249.72      234.01      4.12 o 
  -7   7   8       38.30       39.33      1.18 o 
  -6   7   8      250.47      246.27      4.36 o 
  -5   7   8      129.53      137.91      4.33 o 
  -4   7   8       18.74       30.38      1.13 o 
  -3   7   8       44.01       48.08      1.27 o 
  -2   7   8       20.87       22.38      1.20 o 
  -1   7   8        0.02        2.37      1.11 o 
   0   7   8      146.20      159.78      4.54 o 
   1   7   8      427.54      415.83     12.02 o 
   2   7   8     1530.19     1521.82     32.56 o 
   3   7   8        7.54        6.45      1.28 o 
   4   7   8      228.69      242.34      4.48 o 
   5   7   8        8.56        8.32      1.11 o 
   6   7   8        2.08        2.47      1.10 o 
   7   7   8        1.04        1.85      1.31 o 
 -10   8   8        4.73        4.79      1.13 o 
  -9   8   8       36.33       41.21      1.25 o 
  -8   8   8       12.88       12.72      1.01 o 
  -7   8   8        0.68        0.29      1.07 o 
  -6   8   8       46.97       48.97      1.19 o 
  -5   8   8       11.50       10.93      1.23 o 
  -4   8   8      729.24      794.33      9.74 o 
  -3   8   8       59.99       59.99      1.38 o 
  -2   8   8      171.74      175.89      3.55 o 
  -1   8   8      150.04      135.82      2.37 o 
   0   8   8       21.95       25.63      1.41 o 
   1   8   8       10.66       15.62      1.07 o 
   2   8   8      350.90      330.70      7.51 o 
   3   8   8      307.71      319.32      8.64 o 
   4   8   8      157.88      161.37      2.74 o 
   5   8   8        0.41        1.60      1.17 o 
   6   8   8      166.12      172.83      3.75 o 
   7   8   8        0.90        3.03      1.15 o 
 -10   9   8        0.72       -0.36      1.07 o 
  -9   9   8       50.39       47.55      1.84 o 
  -8   9   8       28.74       24.38      1.37 o 
  -7   9   8       66.19       65.32      1.78 o 
  -6   9   8       61.10       68.27      1.63 o 
  -5   9   8      163.08      168.10      5.53 o 
  -4   9   8      499.21      498.24      3.90 o 
  -3   9   8      104.73      126.74      1.83 o 
  -2   9   8      199.58      208.84      3.35 o 
  -1   9   8        5.05        7.14      1.64 o 
   0   9   8      631.56      617.68     27.21 o 
   1   9   8      118.35      118.04      2.96 o 
   2   9   8       65.88       66.75      1.89 o 
   3   9   8      119.61      126.05      5.04 o 
   4   9   8        4.07        5.44      1.16 o 
   5   9   8        9.44        6.54      1.17 o 
   6   9   8       61.35       61.24      1.41 o 
   7   9   8        0.57        1.06      1.38 o 
 -10  10   8        4.45        3.56      1.02 o 
  -9  10   8      414.23      410.54      7.93 o 
  -8  10   8       52.59       62.30      1.99 o 
  -7  10   8       44.21       41.03      1.51 o 
  -6  10   8        2.86        1.70      1.15 o 
  -5  10   8      146.59      149.79      1.81 o 
  -4  10   8       59.47       60.81      1.46 o 
  -3  10   8      531.92      544.01     10.81 o 
  -2  10   8      150.21      172.04      5.01 o 
  -1  10   8      854.52      878.72     10.96 o 
   0  10   8      253.74      235.07      9.85 o 
   1  10   8      118.64      111.24      2.42 o 
   2  10   8        4.10        4.01      1.01 o 
   3  10   8        2.68        2.01      1.23 o 
   4  10   8      128.87      125.49      5.18 o 
   5  10   8       16.42       15.85      1.25 o 
   6  10   8       15.87       18.95      1.36 o 
  -9  11   8        6.23        6.30      1.30 o 
  -8  11   8       77.18       84.82      2.07 o 
  -7  11   8       45.23       43.19      1.31 o 
  -6  11   8        5.31        7.27      0.98 o 
  -5  11   8        1.35        2.31      1.15 o 
  -4  11   8        0.39        1.30      1.03 o 
  -3  11   8      512.18      539.04     15.09 o 
  -2  11   8      411.50      404.50      7.69 o 
  -1  11   8       15.60       16.80      1.10 o 
   0  11   8      357.09      354.02     18.16 o 
   1  11   8      537.16      528.18     16.95 o 
   2  11   8      120.66      125.19      3.28 o 
   3  11   8       18.88       19.96      1.26 o 
   4  11   8        3.19        1.32      1.29 o 
   5  11   8        2.35       -0.27      1.42 o 
  -8  12   8      102.16      101.60      2.78 o 
  -7  12   8       66.98       70.77      2.27 o 
  -6  12   8        0.77        1.09      1.05 o 
  -5  12   8       62.72       66.43      1.49 o 
  -4  12   8        3.29        6.54      1.13 o 
  -3  12   8      219.42      226.19      3.83 o 
  -2  12   8        9.39        6.96      1.33 o 
  -1  12   8      143.67      145.12      2.75 o 
   0  12   8      173.22      173.24      7.76 o 
   1  12   8      147.69      153.93      6.03 o 
   2  12   8      156.97      149.64      5.60 o 
   3  12   8        2.65        2.26      1.31 o 
   4  12   8        0.87        2.39      1.30 o 
   5  12   8       31.61       35.96      2.34 o 
  -8  13   8        6.17        4.71      1.61 o 
  -7  13   8       18.80       20.86      1.19 o 
  -6  13   8        9.87       12.70      1.23 o 
  -5  13   8        6.00        9.74      1.31 o 
  -4  13   8       85.69       89.50      3.58 o 
  -3  13   8        5.37        8.36      1.36 o 
  -2  13   8       11.85       13.51      1.40 o 
  -1  13   8       66.42       73.24      1.68 o 
   0  13   8       50.29       44.54      1.76 o 
   1  13   8        1.51        0.94      1.21 o 
   2  13   8       82.95       85.32      4.38 o 
   3  13   8       72.37       75.50      1.34 o 
   4  13   8       59.41       57.79      1.52 o 
  -7  14   8       19.45       17.67      1.50 o 
  -6  14   8       19.52       11.40      1.23 o 
  -5  14   8       10.94       13.53      1.16 o 
  -4  14   8       40.60       43.10      1.55 o 
  -3  14   8       35.56       31.29      1.68 o 
  -2  14   8       51.50       45.86      1.59 o 
  -1  14   8        7.17        5.31      1.28 o 
   0  14   8       45.23       45.11      1.64 o 
   1  14   8        4.65        2.41      1.24 o 
   2  14   8        0.06        0.96      1.32 o 
   3  14   8       36.36       29.93      1.96 o 
  -5  15   8       12.22       10.15      1.35 o 
  -4  15   8      111.76       96.18      2.82 o 
  -3  15   8       18.25       20.78      1.40 o 
  -2  15   8        8.84       10.72      1.31 o 
  -1  15   8        2.95        4.02      1.43 o 
   0  15   8       41.38       40.98      2.21 o 
   1  15   8       10.63       11.18      1.38 o 
   2  15   8       97.05       94.27      6.32 o 
  -3  16   8       44.62       44.49      2.99 o 
  -2  16   8       36.47       33.18      1.53 o 
  -1  16   8      123.38      116.08      2.97 o 
 -12   1   9        5.42        5.73      1.11 o 
 -11   1   9        6.32        3.60      1.11 o 
 -10   1   9       17.87       18.53      1.07 o 
  -9   1   9      105.71      103.00      2.53 o 
  -8   1   9      125.07      121.91      3.08 o 
  -7   1   9       42.82       39.56      1.77 o 
  -6   1   9      298.74      258.77      6.50 o 
  -5   1   9       81.17       75.36      1.33 o 
  -4   1   9       70.34       72.10      1.41 o 
  -3   1   9      346.13      306.62      5.94 o 
  -2   1   9      479.82      534.20     12.37 o 
  -1   1   9       67.15       78.64      2.69 o 
   0   1   9       30.42       39.44      1.26 o 
   1   1   9      203.89      198.23      2.89 o 
   2   1   9      641.20      657.79     10.18 o 
   3   1   9      144.03      144.51      1.78 o 
   4   1   9      467.77      472.49      4.00 o 
   5   1   9      398.91      393.08      2.62 o 
   6   1   9        0.89        0.74      1.00 o 
   7   1   9        4.76        4.47      1.17 o 
   8   1   9        2.08        2.96      1.06 o 
 -12   2   9        0.01       -0.97      1.14 o 
 -11   2   9       56.03       60.85      1.34 o 
 -10   2   9       13.74       15.45      1.10 o 
  -9   2   9      567.48      548.12      8.59 o 
  -8   2   9      162.12      166.64      1.89 o 
  -7   2   9      172.25      175.89      1.62 o 
  -6   2   9      260.26      262.32      4.24 o 
  -5   2   9       18.28       15.65      1.09 o 
  -4   2   9       94.64       88.77      2.92 o 
  -3   2   9       27.15       33.24      2.67 o 
  -2   2   9      415.13      421.46     12.73 o 
  -1   2   9      686.85      748.10     17.63 o 
   0   2   9        0.57        1.00      0.97 o 
   1   2   9      100.04      115.03      2.52 o 
   2   2   9       31.01       22.59      1.22 o 
   3   2   9        5.79        9.56      1.19 o 
   4   2   9        1.95        1.01      1.00 o 
   5   2   9       21.62       25.60      1.08 o 
   6   2   9       87.92       82.35      1.28 o 
   7   2   9        1.43        1.87      1.16 o 
   8   2   9        1.07        1.31      1.25 o 
 -12   3   9      173.98      186.48      3.26 o 
 -11   3   9      120.09       96.17      1.76 o 
 -10   3   9       91.14       90.74      2.31 o 
  -9   3   9      273.14      273.15      5.86 o 
  -8   3   9      661.60      599.68     20.81 o 
  -7   3   9      102.84       92.39      1.95 o 
  -6   3   9      302.02      331.32      5.33 o 
  -5   3   9      920.09      869.62     26.99 o 
  -4   3   9       10.69        8.06      1.14 o 
  -3   3   9      117.98      126.99      3.88 o 
  -2   3   9       61.08       63.90      1.63 o 
  -1   3   9      142.11      148.32      2.22 o 
   0   3   9        0.99        5.36      1.20 o 
   1   3   9      356.71      378.13      9.17 o 
   2   3   9       98.53      109.56      1.62 o 
   3   3   9      610.59      638.65      6.59 o 
   4   3   9       31.00       29.80      1.07 o 
   5   3   9      164.45      169.28      2.22 o 
   6   3   9       81.72       93.60      1.61 o 
   7   3   9       23.82       19.85      1.14 o 
   8   3   9       87.16      109.01      3.07 o 
 -11   4   9        0.35        1.21      1.06 o 
 -10   4   9        1.40        2.73      1.01 o 
  -9   4   9        2.15        2.04      1.03 o 
  -8   4   9       21.95       17.73      1.22 o 
  -7   4   9       27.36       24.62      1.09 o 
  -6   4   9      253.65      254.39      6.57 o 
  -5   4   9      106.15       99.49      2.64 o 
  -4   4   9       13.71       13.06      1.19 o 
  -3   4   9      502.35      529.55     17.40 o 
  -2   4   9       77.77       81.77      2.26 o 
  -1   4   9      322.47      332.73     17.24 o 
   0   4   9       10.10        3.61      1.12 o 
   1   4   9      105.53      114.81      3.48 o 
   2   4   9       98.60       83.33      1.95 o 
   3   4   9     1253.99     1322.76     28.68 o 
   4   4   9       95.46       94.22      1.50 o 
   5   4   9       51.87       44.70      1.29 o 
   6   4   9       49.14       51.99      1.29 o 
   7   4   9        8.05       10.35      1.16 o 
 -11   5   9        1.73        1.58      0.96 o 
 -10   5   9       46.73       51.92      1.22 o 
  -9   5   9       16.72       15.43      1.15 o 
  -8   5   9       36.50       29.74      1.06 o 
  -7   5   9       88.14       84.55      1.79 o 
  -6   5   9      555.64      548.46     10.81 o 
  -5   5   9      767.97      771.99     18.52 o 
  -4   5   9      291.19      311.07      6.64 o 
  -3   5   9      198.62      224.87      4.82 o 
  -2   5   9      111.63      113.06      2.00 o 
  -1   5   9       38.18       35.52      1.63 o 
   0   5   9        6.20        8.84      1.26 o 
   1   5   9      155.46      163.47      3.03 o 
   2   5   9       77.40       68.61      1.56 o 
   3   5   9      395.13      418.62      7.30 o 
   4   5   9      349.95      356.76      6.13 o 
   5   5   9       25.36       33.11      1.32 o 
   6   5   9        6.19        6.12      1.10 o 
   7   5   9       15.13       13.48      1.16 o 
 -11   6   9       86.49       93.92      1.85 o 
 -10   6   9       99.07       93.56      2.89 o 
  -9   6   9       15.41       14.34      0.99 o 
  -8   6   9       62.12       70.96      1.65 o 
  -7   6   9      766.33      739.42     11.94 o 
  -6   6   9      156.85      126.69      3.53 o 
  -5   6   9       14.89        9.77      1.44 o 
  -4   6   9      363.95      390.27      5.17 o 
  -3   6   9       50.98       62.36      1.49 o 
  -2   6   9        0.04        0.28      1.24 o 
  -1   6   9       15.07       18.32      1.63 o 
   0   6   9        0.65        2.64      1.23 o 
   1   6   9      164.49      147.99      4.06 o 
   2   6   9       18.38       25.24      1.36 o 
   3   6   9      243.39      243.19      3.52 o 
   4   6   9      114.54      117.65      1.98 o 
   5   6   9       25.59       29.62      1.33 o 
   6   6   9       52.74       57.36      1.52 o 
   7   6   9       17.77       13.79      1.27 o 
 -11   7   9        5.16        5.16      1.45 o 
 -10   7   9       64.67       63.37      1.83 o 
  -9   7   9       69.62       72.98      1.86 o 
  -8   7   9       13.19       16.03      0.97 o 
  -7   7   9       92.22       80.95      1.84 o 
  -6   7   9        0.43       -1.09      1.09 o 
  -5   7   9      265.41      251.76      5.55 o 
  -4   7   9      189.93      191.87      4.72 o 
  -3   7   9       27.89       24.82      1.34 o 
  -2   7   9        2.09        9.81      1.73 o 
  -1   7   9        4.65        4.55      1.42 o 
   0   7   9        0.25        1.64      1.43 o 
   1   7   9       23.65       27.04      1.21 o 
   2   7   9      369.32      370.03      4.38 o 
   3   7   9      295.70      298.39     11.15 o 
   4   7   9       54.36       50.56      1.46 o 
   5   7   9       70.50       71.18      1.43 o 
   6   7   9        2.54        5.83      1.16 o 
   7   7   9        0.79        1.45      1.26 o 
 -10   8   9       28.10       30.04      1.16 o 
  -9   8   9        3.21        1.46      1.07 o 
  -8   8   9        0.38        0.28      1.08 o 
  -7   8   9       87.47       86.36      3.35 o 
  -6   8   9        1.11        1.21      1.04 o 
  -5   8   9      816.51      809.80     13.03 o 
  -4   8   9     1304.75     1383.63     10.03 o 
  -3   8   9       26.18       33.67      1.43 o 
  -2   8   9      294.14      289.72      7.66 o 
  -1   8   9       25.37       33.35      1.68 o 
   0   8   9       12.16       11.47      1.52 o 
   1   8   9      394.70      374.95      6.01 o 
   2   8   9      107.08      100.12      3.12 o 
   3   8   9      429.42      428.55      9.68 o 
   4   8   9      181.91      188.59      6.02 o 
   5   8   9       48.76       46.29      1.38 o 
   6   8   9      282.38      290.16      7.57 o 
 -10   9   9       65.94       64.60      1.69 o 
  -9   9   9      118.51      134.41      2.50 o 
  -8   9   9       95.43       89.65      1.81 o 
  -7   9   9        0.95        2.02      1.17 o 
  -6   9   9        7.87        6.87      1.16 o 
  -5   9   9        9.72        6.52      1.01 o 
  -4   9   9       24.57       26.09      1.36 o 
  -3   9   9      424.86      396.75      5.05 o 
  -2   9   9      301.27      282.45      4.76 o 
  -1   9   9      285.01      254.32      4.63 o 
   0   9   9      405.82      427.08     20.06 o 
   1   9   9      161.78      151.86      5.92 o 
   2   9   9      137.43      141.17      4.23 o 
   3   9   9      311.86      303.03     11.55 o 
   4   9   9       25.64       26.76      1.42 o 
   5   9   9      170.41      182.92      4.50 o 
   6   9   9       47.25       52.24      1.38 o 
  -9  10   9       46.54       42.97      1.29 o 
  -8  10   9      267.21      279.06      7.30 o 
  -7  10   9        8.95       13.75      1.31 o 
  -6  10   9        8.94        9.53      1.11 o 
  -5  10   9        4.58        5.93      1.02 o 
  -4  10   9        3.34        5.11      1.24 o 
  -3  10   9        0.04        0.26      1.21 o 
  -2  10   9      115.88      111.45      1.83 o 
  -1  10   9      159.89      161.74      2.87 o 
   0  10   9      210.52      201.55      8.67 o 
   1  10   9       11.00       12.23      1.16 o 
   2  10   9      108.05      105.85      3.22 o 
   3  10   9        0.65       -0.31      1.26 o 
   4  10   9       15.61       13.90      1.45 o 
   5  10   9        1.25       -0.64      1.39 o 
  -9  11   9       31.59       32.50      2.00 o 
  -8  11   9       14.55        8.78      1.12 o 
  -7  11   9       46.12       40.32      1.22 o 
  -6  11   9       31.30       29.48      1.55 o 
  -5  11   9        0.90        2.93      1.13 o 
  -4  11   9       10.78       12.74      1.29 o 
  -3  11   9      218.33      236.16      3.97 o 
  -2  11   9      214.38      235.13      3.41 o 
  -1  11   9      900.92      840.38     26.60 o 
   0  11   9       12.12       11.99      1.52 o 
   1  11   9       10.53       15.46      1.33 o 
   2  11   9       23.58       26.53      1.18 o 
   3  11   9        3.33        4.40      1.22 o 
   4  11   9       15.35       18.29      1.38 o 
   5  11   9        6.08        4.24      1.24 o 
  -8  12   9       77.89       83.44      4.06 o 
  -7  12   9       13.30       16.80      1.28 o 
  -6  12   9       11.48       11.30      1.28 o 
  -5  12   9       17.56       21.30      1.34 o 
  -4  12   9        7.80       12.71      1.25 o 
  -3  12   9       17.16       16.46      1.42 o 
  -2  12   9      377.57      370.08      2.69 o 
  -1  12   9      744.60      721.97     18.91 o 
   0  12   9      153.32      143.24      5.23 o 
   1  12   9       23.83       19.91      1.29 o 
   2  12   9      113.24      101.90      4.34 o 
   3  12   9       59.68       55.57      2.24 o 
   4  12   9       11.49       14.25      1.36 o 
  -7  13   9       45.43       53.30      1.40 o 
  -6  13   9        0.65        1.29      1.37 o 
  -5  13   9      241.31      242.58      7.04 o 
  -4  13   9      159.93      157.88      1.89 o 
  -3  13   9      121.90      142.88      3.72 o 
  -2  13   9      116.14      113.58      2.41 o 
  -1  13   9       42.81       44.21      1.60 o 
   0  13   9       79.63       73.56      2.42 o 
   1  13   9      441.82      420.00     13.08 o 
   2  13   9      188.45      180.07      6.70 o 
   3  13   9       11.27       14.12      1.32 o 
  -6  14   9        6.18        9.84      1.36 o 
  -5  14   9       36.41       31.68      1.38 o 
  -4  14   9       34.73       37.34      1.67 o 
  -3  14   9        2.31        2.18      1.26 o 
  -2  14   9        0.22        0.85      1.31 o 
  -1  14   9       36.49       33.28      1.86 o 
   0  14   9      130.03      129.46      5.43 o 
   1  14   9        9.68        8.86      1.43 o 
   2  14   9        2.94        2.75      1.34 o 
  -4  15   9       38.52       38.71      1.51 o 
  -3  15   9        9.16        8.71      1.45 o 
  -2  15   9       80.63       74.52      2.17 o 
  -1  15   9        0.73        0.20      1.63 o 
   0  15   9        4.17        7.31      1.67 o 
 -12   0  10       11.20       12.38      1.73 o 
 -11   0  10       76.68       70.78      2.29 o 
 -10   0  10       76.18       49.55      1.61 o 
  -9   0  10      141.45      134.66      4.36 o 
  -8   0  10       10.60       14.46      1.38 o 
  -7   0  10       77.80       83.50      2.26 o 
  -6   0  10       97.37       93.86      2.18 o 
  -5   0  10       72.22       67.89      1.99 o 
  -4   0  10     1471.02     1371.60     38.86 o 
  -3   0  10      268.72      243.32     20.82 o 
  -2   0  10      713.48      834.81     38.85 o 
  -1   0  10       38.27       28.49      1.92 o 
   0   0  10        1.51        1.56      1.43 o 
   1   0  10     2129.97     2104.34     50.01 o 
   2   0  10      540.63      541.89     20.34 o 
   3   0  10       31.69       25.82      1.77 o 
   4   0  10        1.86        3.58      1.30 o 
   5   0  10      134.05      136.67      2.78 o 
   6   0  10       13.21       12.52      1.64 o 
   7   0  10       17.16       19.06      1.84 o 
 -12   1  10       16.11       13.26      1.24 o 
 -11   1  10       11.51       11.26      1.19 o 
 -10   1  10        1.28        1.01      1.01 o 
  -9   1  10      184.34      179.86      2.45 o 
  -8   1  10      304.31      285.68      1.75 o 
  -7   1  10     2752.67     2773.22     39.11 o 
  -6   1  10      183.68      199.38      3.78 o 
  -5   1  10       28.67       26.84      1.22 o 
  -4   1  10       38.07       36.13      1.32 o 
  -3   1  10       64.79       55.48      1.29 o 
  -2   1  10      104.08      105.87      3.11 o 
  -1   1  10       47.88       42.45      1.41 o 
   0   1  10       12.22       14.30      1.08 o 
   1   1  10     1333.92     1286.90     27.85 o 
   2   1  10       21.67       23.90      1.27 o 
   3   1  10       97.84       99.68      1.45 o 
   4   1  10       14.44       17.36      1.09 o 
   5   1  10       14.85       17.87      1.19 o 
   6   1  10      117.21      103.00      2.13 o 
   7   1  10      108.82      113.82      2.68 o 
 -12   2  10        0.05       -1.33      1.33 o 
 -11   2  10       18.94       25.59      1.18 o 
 -10   2  10        0.00        0.81      1.07 o 
  -9   2  10       28.50       33.23      1.27 o 
  -8   2  10      442.71      471.67      6.15 o 
  -7   2  10      221.70      230.12      4.54 o 
  -6   2  10      690.10      691.50     10.36 o 
  -5   2  10      266.82      255.61      7.64 o 
  -4   2  10        1.00        3.33      0.96 o 
  -3   2  10       62.66       62.79      1.35 o 
  -2   2  10       46.14       51.80      2.13 o 
  -1   2  10       30.74       37.36      1.56 o 
   0   2  10      356.27      350.76      9.47 o 
   1   2  10      387.08      395.84      9.90 o 
   2   2  10      711.17      757.40     15.00 o 
   3   2  10       38.15       42.15      1.17 o 
   4   2  10       11.58       11.74      1.03 o 
   5   2  10       11.71       10.22      1.05 o 
   6   2  10        0.00        1.67      1.13 o 
   7   2  10       32.62       28.99      1.22 o 
 -11   3  10      122.65      112.34      2.04 o 
 -10   3  10        4.28        5.80      1.01 o 
  -9   3  10        5.82        1.65      0.98 o 
  -8   3  10        7.36       10.04      1.01 o 
  -7   3  10       23.15       24.97      1.21 o 
  -6   3  10       11.03        8.52      1.09 o 
  -5   3  10      605.71      567.54     26.41 o 
  -4   3  10      235.37      216.22      6.49 o 
  -3   3  10      460.93      520.33     15.24 o 
  -2   3  10      118.40      115.25      2.56 o 
  -1   3  10        0.64        0.48      1.17 o 
   0   3  10      114.23      113.13      3.05 o 
   1   3  10       94.37       83.86      1.63 o 
   2   3  10     1374.57     1399.40     25.44 o 
   3   3  10       57.85       60.05      1.34 o 
   4   3  10       13.49       12.54      1.14 o 
   5   3  10       32.62       31.58      1.11 o 
   6   3  10       36.71       34.00      1.21 o 
   7   3  10       13.27       12.35      1.82 o 
 -11   4  10       11.96       10.89      1.13 o 
 -10   4  10      422.49      404.46      5.14 o 
  -9   4  10      234.62      236.25      4.11 o 
  -8   4  10      106.70      109.12      1.41 o 
  -7   4  10      113.07       96.72      1.66 o 
  -6   4  10      184.13      164.45      4.08 o 
  -5   4  10      104.33      107.32      2.09 o 
  -4   4  10       18.57       20.54      1.30 o 
  -3   4  10       22.51       23.25      1.30 o 
  -2   4  10        6.10        3.46      1.11 o 
  -1   4  10      100.92      100.12      2.63 o 
   0   4  10      281.53      276.85     10.02 o 
   1   4  10        5.12        4.11      1.21 o 
   2   4  10      654.83      684.76     18.69 o 
   3   4  10       24.86       26.46      1.34 o 
   4   4  10        1.64        3.29      1.24 o 
   5   4  10        1.33        1.29      1.20 o 
   6   4  10        5.05        5.18      1.28 o 
   7   4  10       25.32       30.13      1.35 o 
 -11   5  10        1.75        3.01      1.30 o 
 -10   5  10        7.27        6.81      0.90 o 
  -9   5  10       28.37       24.46      1.12 o 
  -8   5  10       49.28       40.50      1.39 o 
  -7   5  10       16.69        9.65      1.09 o 
  -6   5  10       29.03       18.25      1.40 o 
  -5   5  10     2665.45     2544.42    114.54 o 
  -4   5  10       12.26       14.37      1.12 o 
  -3   5  10      158.28      199.61      6.26 o 
  -2   5  10       43.19       47.53      1.78 o 
  -1   5  10      145.94      146.11      2.36 o 
   0   5  10      454.87      442.42     13.45 o 
   1   5  10      625.10      650.38     22.40 o 
   2   5  10      239.31      239.94      5.79 o 
   3   5  10      369.86      383.10      6.54 o 
   4   5  10       58.70       52.84      1.47 o 
   5   5  10        9.76       17.19      1.30 o 
   6   5  10       89.92       97.06      1.74 o 
   7   5  10        2.37        1.58      1.48 o 
 -11   6  10       20.74       19.42      1.14 o 
 -10   6  10        1.38        2.83      1.05 o 
  -9   6  10       12.99       11.37      1.03 o 
  -8   6  10       57.59       52.72      1.30 o 
  -7   6  10      444.54      423.99      7.64 o 
  -6   6  10       65.49       64.41      1.39 o 
  -5   6  10       65.85       56.52      1.78 o 
  -4   6  10       34.80       31.42      1.68 o 
  -3   6  10       54.58       52.57      1.56 o 
  -2   6  10        2.35        4.47      1.19 o 
  -1   6  10       71.91       56.33      1.93 o 
   0   6  10       31.27       31.71      1.44 o 
   1   6  10      299.90      300.70      7.01 o 
   2   6  10       33.75       30.57      1.24 o 
   3   6  10        5.66        6.83      1.33 o 
   4   6  10      203.80      213.06      3.73 o 
   5   6  10      277.86      293.56      6.05 o 
   6   6  10      258.55      273.32      5.37 o 
 -11   7  10        0.41        2.20      1.85 o 
 -10   7  10       22.14       26.07      1.53 o 
  -9   7  10       10.83       10.78      1.06 o 
  -8   7  10       54.28       58.62      2.20 o 
  -7   7  10       59.99       54.79      1.59 o 
  -6   7  10       54.00       50.47      1.52 o 
  -5   7  10       38.56       36.44      1.32 o 
  -4   7  10        2.34        4.47      1.35 o 
  -3   7  10      146.19      161.38      3.01 o 
  -2   7  10      191.03      202.72      8.82 o 
  -1   7  10       10.78        4.14      1.66 o 
   0   7  10       40.13       44.74      2.26 o 
   1   7  10       67.08       61.97      2.64 o 
   2   7  10       73.36       74.76      1.41 o 
   3   7  10      525.06      518.88     19.72 o 
   4   7  10      201.16      195.59      3.89 o 
   5   7  10        2.31        2.31      1.33 o 
   6   7  10       19.23       18.79      1.38 o 
 -10   8  10        2.62        7.78      1.22 o 
  -9   8  10        0.81        3.22      0.96 o 
  -8   8  10        0.19        0.47      1.19 o 
  -7   8  10        0.75        2.86      1.20 o 
  -6   8  10       22.24       24.04      1.48 o 
  -5   8  10       78.93       68.29      1.43 o 
  -4   8  10      609.81      559.00     10.33 o 
  -3   8  10      259.51      238.13      4.64 o 
  -2   8  10        0.06        0.28      1.56 o 
  -1   8  10       18.84       20.17      1.86 o 
   0   8  10       25.32       23.23      1.55 o 
   1   8  10       32.46       32.70      1.22 o 
   2   8  10        5.19        3.63      1.16 o 
   3   8  10       87.97       92.95      3.08 o 
   4   8  10      190.14      209.85      6.14 o 
   5   8  10      327.17      327.30      8.36 o 
   6   8  10       30.45       29.53      1.48 o 
 -10   9  10       76.46       77.25      1.96 o 
  -9   9  10        3.15        3.98      1.24 o 
  -8   9  10       83.08       99.35      2.59 o 
  -7   9  10        6.66       11.35      1.33 o 
  -6   9  10       32.73       30.90      1.27 o 
  -5   9  10      206.95      223.65      5.65 o 
  -4   9  10       50.22       50.29      1.62 o 
  -3   9  10        2.98        3.57      1.31 o 
  -2   9  10      100.68      102.95      2.35 o 
  -1   9  10       83.88       72.66      1.98 o 
   0   9  10       81.08       80.65      2.09 o 
   1   9  10       16.65       20.87      1.22 o 
   2   9  10       24.51       25.05      1.34 o 
   3   9  10       28.47       29.34      1.64 o 
   4   9  10      100.38      102.50      5.03 o 
   5   9  10        1.23        4.10      1.49 o 
  -9  10  10      143.31      122.81      2.95 o 
  -8  10  10      145.84      136.76      2.24 o 
  -7  10  10       67.59       59.19      1.56 o 
  -6  10  10      166.17      147.33      2.81 o 
  -5  10  10      102.87      103.83      2.94 o 
  -4  10  10       58.08       59.16      1.46 o 
  -3  10  10       90.76       87.84      2.36 o 
  -2  10  10        1.89        1.13      1.53 o 
  -1  10  10      183.86      167.86      4.68 o 
   0  10  10       13.91       14.22      1.42 o 
   1  10  10       80.76       81.33      3.51 o 
   2  10  10        2.52        4.72      1.08 o 
   3  10  10       14.03       15.70      1.27 o 
   4  10  10        1.04        0.27      1.23 o 
   5  10  10       12.70       13.39      1.49 o 
  -9  11  10        0.48        1.97      3.89 o 
  -8  11  10        0.59        0.79      1.26 o 
  -7  11  10       77.47       83.02      1.80 o 
  -6  11  10       16.74       18.14      1.34 o 
  -5  11  10       11.43       10.27      1.32 o 
  -4  11  10        4.91        5.61      1.36 o 
  -3  11  10       88.79       94.32      2.00 o 
  -2  11  10       78.02       72.96      2.70 o 
  -1  11  10        2.10        1.53      1.36 o 
   0  11  10        4.60        4.69      1.50 o 
   1  11  10      267.22      253.44     13.86 o 
   2  11  10      167.47      160.18      2.86 o 
   3  11  10       25.00       23.64      1.64 o 
   4  11  10       33.00       32.09      1.38 o 
  -8  12  10        8.54       10.40      1.38 o 
  -7  12  10      104.62      115.15      2.81 o 
  -6  12  10      211.25      231.02      5.97 o 
  -5  12  10       38.09       38.45      1.57 o 
  -4  12  10       13.05       14.32      1.34 o 
  -3  12  10       28.14       27.88      1.49 o 
  -2  12  10        1.65        2.08      1.67 o 
  -1  12  10        2.18        4.89      1.32 o 
   0  12  10       39.15       33.60      1.60 o 
   1  12  10        9.66        9.04      1.41 o 
   2  12  10       17.99       19.92      1.51 o 
   3  12  10        1.45        0.91      1.14 o 
  -7  13  10        9.52       11.46      1.40 o 
  -6  13  10       18.03       20.74      1.31 o 
  -5  13  10        7.10        6.63      1.36 o 
  -4  13  10       45.90       50.48      2.15 o 
  -3  13  10        0.00       -0.58      1.46 o 
  -2  13  10      341.69      323.84      2.86 o 
  -1  13  10        0.45        3.88      1.58 o 
   0  13  10      135.69      124.41      5.93 o 
   1  13  10       13.11       17.17      2.08 o 
   2  13  10       40.04       37.25      1.98 o 
  -5  14  10       18.76       21.03      1.53 o 
  -4  14  10       93.09       98.78      2.91 o 
  -3  14  10        2.24        4.46      1.52 o 
  -2  14  10        0.21       -0.58      1.44 o 
  -1  14  10       67.13       58.40      2.15 o 
   0  14  10        0.04        1.90      1.57 o 
   1  14  10        4.74        2.88      1.46 o 
  -2  15  10      214.21      205.63      6.80 o 
 -11   1  11       22.03       17.70      1.43 o 
 -10   1  11       23.02       19.46      0.96 o 
  -9   1  11       36.66       37.03      1.29 o 
  -8   1  11       19.32       19.60      1.11 o 
  -7   1  11        3.58        4.57      1.13 o 
  -6   1  11     2039.87     2096.22     23.01 o 
  -5   1  11     1261.82     1236.70     12.88 o 
  -4   1  11        1.28        1.92      1.02 o 
  -3   1  11      326.24      323.23      7.30 o 
  -2   1  11      837.39      839.67     19.29 o 
  -1   1  11       47.06       42.18      1.49 o 
   0   1  11      108.50      110.38      2.67 o 
   1   1  11        7.93        9.26      1.22 o 
   2   1  11       95.08       95.34      2.16 o 
   3   1  11      215.00      214.63      2.35 o 
   4   1  11        2.89        2.64      0.97 o 
   5   1  11      114.68      119.23      1.49 o 
   6   1  11       70.82       58.49      1.42 o 
   7   1  11       11.31       10.82      2.63 o 
 -11   2  11       16.41       14.30      1.23 o 
 -10   2  11        1.27        2.29      1.00 o 
  -9   2  11       42.66       43.21      1.38 o 
  -8   2  11      140.60      137.40      1.62 o 
  -7   2  11      855.74      909.07     12.72 o 
  -6   2  11      364.29      358.21      8.78 o 
  -5   2  11      872.45      859.70     24.31 o 
  -4   2  11      610.18      616.76     16.83 o 
  -3   2  11      958.98      905.10     27.86 o 
  -2   2  11      186.14      185.84      4.10 o 
  -1   2  11        1.14        0.65      1.34 o 
   0   2  11      229.64      229.57      3.31 o 
   1   2  11      771.63      765.97     15.96 o 
   2   2  11      162.32      169.53      2.31 o 
   3   2  11       10.51       13.45      1.15 o 
   4   2  11        0.39        1.49      1.04 o 
   5   2  11        7.76       10.74      1.17 o 
   6   2  11       30.45       33.81      1.26 o 
   7   2  11        0.07        0.14      3.73 o 
 -11   3  11       51.18       48.06      1.71 o 
 -10   3  11      110.34      115.40      3.06 o 
  -9   3  11       68.19       61.13      1.35 o 
  -8   3  11      738.95      707.67      9.99 o 
  -7   3  11      254.81      244.48      3.20 o 
  -6   3  11      914.95      900.74     17.04 o 
  -5   3  11        9.80       11.98      1.16 o 
  -4   3  11        9.69        7.59      1.28 o 
  -3   3  11        6.82        8.43      1.05 o 
  -2   3  11      164.85      141.34      4.41 o 
  -1   3  11       29.48       24.75      1.46 o 
   0   3  11       55.87       58.79      1.73 o 
   1   3  11      120.14      126.89      3.05 o 
   2   3  11       44.06       44.39      1.40 o 
   3   3  11       46.89       49.21      1.36 o 
   4   3  11      125.70      131.42      1.61 o 
   5   3  11        6.20        6.43      1.19 o 
   6   3  11        7.98        6.11      1.13 o 
 -11   4  11        8.72       11.43      1.06 o 
 -10   4  11        7.32       10.49      1.07 o 
  -9   4  11        3.18        4.93      1.18 o 
  -8   4  11      263.92      276.95      3.08 o 
  -7   4  11       13.66       11.86      1.36 o 
  -6   4  11      845.93      841.34     20.46 o 
  -5   4  11      163.44      171.20      5.03 o 
  -4   4  11        1.37        3.36      1.15 o 
  -3   4  11       35.95       34.95      1.58 o 
  -2   4  11      323.83      318.06     11.09 o 
  -1   4  11      284.41      305.84      5.12 o 
   0   4  11      702.80      691.08     14.98 o 
   1   4  11       84.61       93.69      2.52 o 
   2   4  11      242.42      250.83      8.77 o 
   3   4  11       41.69       41.92      1.48 o 
   4   4  11       51.39       50.08      1.43 o 
   5   4  11      164.68      164.12      2.49 o 
   6   4  11        9.85        9.43      1.18 o 
 -11   5  11       17.87       19.15      1.23 o 
 -10   5  11      160.43      178.77      4.83 o 
  -9   5  11       36.34       25.31      1.20 o 
  -8   5  11      182.57      209.36      1.81 o 
  -7   5  11       38.49       34.17      1.60 o 
  -6   5  11      162.41      178.73      6.49 o 
  -5   5  11      603.60      578.42     16.45 o 
  -4   5  11       37.23       37.45      1.40 o 
  -3   5  11      101.63       99.02      2.71 o 
  -2   5  11      368.77      339.71     11.76 o 
  -1   5  11      220.94      218.29     11.22 o 
   0   5  11       61.31       70.76      2.95 o 
   1   5  11       33.67       35.37      1.64 o 
   2   5  11      229.86      224.71     12.09 o 
   3   5  11      167.48      185.57      5.90 o 
   4   5  11        2.56        3.25      1.37 o 
   5   5  11       40.36       32.37      1.41 o 
   6   5  11        8.99        8.63      1.34 o 
 -11   6  11       29.25       34.53      1.31 o 
 -10   6  11        5.09        1.50      1.19 o 
  -9   6  11      235.24      237.51      1.90 o 
  -8   6  11       52.12       55.93      1.45 o 
  -7   6  11       24.60       30.43      1.26 o 
  -6   6  11      163.64      140.20      4.47 o 
  -5   6  11      624.38      586.90     13.76 o 
  -4   6  11      347.82      317.01      6.07 o 
  -3   6  11       21.83       12.89      1.11 o 
  -2   6  11       18.81       14.60      1.46 o 
  -1   6  11       23.52       12.72      1.66 o 
   0   6  11      161.92      155.84      6.20 o 
   1   6  11      588.37      572.07     16.37 o 
   2   6  11       89.62       91.09      3.02 o 
   3   6  11       27.27       26.08      1.46 o 
   4   6  11      207.96      209.87      4.80 o 
   5   6  11      305.31      298.04      5.01 o 
   6   6  11       13.60        7.94      1.38 o 
 -10   7  11       23.99       22.33      1.15 o 
  -9   7  11       16.78       16.41      1.13 o 
  -8   7  11        0.01        2.44      1.24 o 
  -7   7  11        0.12       -0.06      1.02 o 
  -6   7  11      225.11      192.13      6.25 o 
  -5   7  11        1.94        1.38      1.32 o 
  -4   7  11      107.07      113.92      4.56 o 
  -3   7  11       16.44       10.60      1.52 o 
  -2   7  11       22.16       20.87      1.74 o 
  -1   7  11      823.97      763.90     19.28 o 
   0   7  11       66.37       58.33      1.83 o 
   1   7  11        5.84        5.12      1.06 o 
   2   7  11        0.79        2.32      1.37 o 
   3   7  11        3.59        3.11      1.71 o 
   4   7  11       41.51       38.92      1.85 o 
   5   7  11        0.01        1.39      1.56 o 
 -10   8  11        1.68        2.92      1.23 o 
  -9   8  11       81.76       91.72      2.62 o 
  -8   8  11        0.01        1.05      1.08 o 
  -7   8  11      116.20      114.19      2.69 o 
  -6   8  11       77.45       72.58      1.88 o 
  -5   8  11       90.58       78.16      1.56 o 
  -4   8  11      932.77      981.85     25.83 o 
  -3   8  11       49.86       50.95      5.24 o 
  -2   8  11       19.37       19.27      1.91 o 
  -1   8  11      305.66      289.40      4.58 o 
   0   8  11       21.54       16.38      1.58 o 
   1   8  11        7.40        8.02      1.12 o 
   2   8  11      105.90      109.12      3.69 o 
   3   8  11        3.28        2.09      1.22 o 
   4   8  11       25.17       24.46      1.41 o 
   5   8  11       41.45       39.52      1.74 o 
  -9   9  11      268.00      261.64      8.38 o 
  -8   9  11        7.30       12.86      1.30 o 
  -7   9  11       12.47       16.05      1.20 o 
  -6   9  11       39.39       39.32      1.21 o 
  -5   9  11       21.14       21.88      1.32 o 
  -4   9  11      143.06      147.93      3.01 o 
  -3   9  11       62.67       58.92      2.15 o 
  -2   9  11       22.06       22.03      1.30 o 
  -1   9  11      360.23      326.45      5.82 o 
   0   9  11        6.49        8.36      2.08 o 
   1   9  11        6.14        3.86      1.20 o 
   2   9  11        6.22        5.00      1.05 o 
   3   9  11       94.71       87.13      4.24 o 
   4   9  11        0.52        0.12      1.61 o 
  -9  10  11        3.22        2.34      1.63 o 
  -8  10  11       37.89       40.08      1.68 o 
  -7  10  11      125.64      130.92      2.41 o 
  -6  10  11      108.76      119.73      2.83 o 
  -5  10  11       60.70       67.37      2.00 o 
  -4  10  11        1.15        1.46      1.32 o 
  -3  10  11        0.05       -1.82      1.82 o 
  -2  10  11        0.00        0.01      1.36 o 
  -1  10  11        1.65        2.38      1.82 o 
   0  10  11       59.30       56.66      3.11 o 
   1  10  11        0.00        1.72      1.61 o 
   2  10  11       10.76       10.93      1.14 o 
   3  10  11        0.80        0.40      1.30 o 
   4  10  11        2.69        3.55      1.20 o 
  -8  11  11        2.98        4.70      1.36 o 
  -7  11  11       31.76       39.43      1.32 o 
  -6  11  11        0.02        1.84      1.57 o 
  -5  11  11       72.75       81.12      2.88 o 
  -4  11  11       47.25       44.58      1.63 o 
  -3  11  11        0.16        0.66      2.28 o 
  -2  11  11       38.28       39.25      1.70 o 
  -1  11  11       65.12       67.17      2.14 o 
   0  11  11      145.82      146.66      3.44 o 
   1  11  11      121.79      118.90      6.03 o 
   2  11  11        2.64        2.72      1.19 o 
   3  11  11      185.52      174.27      3.60 o 
  -7  12  11       43.03       45.22      1.68 o 
  -6  12  11        2.97        4.09      1.34 o 
  -5  12  11      149.77      162.22      4.57 o 
  -4  12  11        5.41        6.25      1.41 o 
  -3  12  11        1.75        4.52      1.67 o 
  -2  12  11       99.91       86.46      2.60 o 
  -1  12  11       76.50       80.52      2.41 o 
   0  12  11        9.87        6.48      1.33 o 
   1  12  11      293.94      273.66     13.53 o 
   2  12  11       58.44       54.22      1.77 o 
  -6  13  11        8.83       12.81      1.43 o 
  -5  13  11       13.75       19.73      1.71 o 
  -4  13  11       21.93       26.90      1.77 o 
  -3  13  11       63.18       67.70      2.43 o 
  -2  13  11       95.46      107.58      2.19 o 
  -1  13  11        3.50        7.75      1.89 o 
   0  13  11        1.97        1.06      1.59 o 
   1  13  11        2.05        2.00      1.45 o 
  -4  14  11       11.05       15.78      1.66 o 
  -3  14  11        6.34        9.83      1.78 o 
  -2  14  11       50.24       57.09      3.22 o 
  -1  14  11      217.02      196.59      5.66 o 
 -11   0  12       84.73      100.89      3.22 o 
 -10   0  12       48.48       36.61      2.05 o 
  -9   0  12       81.63       81.86      3.55 o 
  -8   0  12       12.48       16.41      1.83 o 
  -7   0  12      509.37      499.08      7.38 o 
  -6   0  12       63.79       69.11      2.08 o 
  -5   0  12     1715.56     1750.61     64.30 o 
  -4   0  12     2057.98     2181.33     63.47 o 
  -3   0  12     3004.88     2750.29    111.65 o 
  -2   0  12     1101.18     1009.84     26.14 o 
  -1   0  12        8.34        5.38      1.96 o 
   0   0  12       32.75       26.69      1.77 o 
   1   0  12       80.09       78.24      2.39 o 
   2   0  12      548.72      574.22     19.39 o 
   3   0  12      435.68      479.03     19.73 o 
   4   0  12        1.79        0.91      1.55 o 
   5   0  12       94.34      110.65      2.16 o 
   6   0  12        0.60        0.83      1.75 o 
 -11   1  12       18.14       23.72      1.33 o 
 -10   1  12       12.59       15.15      1.12 o 
  -9   1  12        1.25        2.28      1.14 o 
  -8   1  12       31.51       37.28      1.40 o 
  -7   1  12        6.45        9.68      1.30 o 
  -6   1  12     1576.12     1533.88     20.13 o 
  -5   1  12        0.08        1.71      1.27 o 
  -4   1  12      173.84      161.45      4.60 o 
  -3   1  12      251.14      261.71      5.22 o 
  -2   1  12      291.97      300.16      4.96 o 
  -1   1  12      146.94      144.17      2.10 o 
   0   1  12      160.60      155.71      2.00 o 
   1   1  12      274.35      287.90      5.65 o 
   2   1  12      955.57      941.76     15.07 o 
   3   1  12       61.59       59.68      1.51 o 
   4   1  12       17.45       16.24      1.08 o 
   5   1  12        4.31        5.86      1.14 o 
   6   1  12       30.28       26.81      1.20 o 
 -11   2  12       19.37       21.53      1.16 o 
 -10   2  12        3.34        3.00      1.13 o 
  -9   2  12       69.69       72.56      1.73 o 
  -8   2  12       23.12       25.76      1.29 o 
  -7   2  12     1737.43     1760.40     21.65 o 
  -6   2  12      496.15      456.29      7.06 o 
  -5   2  12        2.83        2.85      1.12 o 
  -4   2  12        0.00        1.13      1.32 o 
  -3   2  12      291.29      258.82      8.46 o 
  -2   2  12      523.25      514.87     13.76 o 
  -1   2  12      299.27      275.44      5.63 o 
   0   2  12     1081.82     1081.30     12.43 o 
   1   2  12      651.98      668.92      6.84 o 
   2   2  12      254.62      267.87      5.40 o 
   3   2  12        2.43        1.46      1.19 o 
   4   2  12       25.73       29.20      1.23 o 
   5   2  12       13.10       15.24      1.32 o 
   6   2  12       42.77       44.90      1.39 o 
 -11   3  12       10.70       10.66      1.44 o 
 -10   3  12        6.05        5.73      1.02 o 
  -9   3  12       21.46       23.29      1.25 o 
  -8   3  12      108.31      114.06      1.62 o 
  -7   3  12        1.32        0.21      1.12 o 
  -6   3  12        0.34        2.28      1.13 o 
  -5   3  12        0.11        1.49      1.02 o 
  -4   3  12        9.21        9.16      1.52 o 
  -3   3  12        5.73       13.47      1.34 o 
  -2   3  12       12.96        9.70      1.51 o 
  -1   3  12       15.84       14.40      1.36 o 
   0   3  12        3.73        2.73      1.52 o 
   1   3  12       46.35       45.72      1.62 o 
   2   3  12       59.13       61.04      1.87 o 
   3   3  12      208.75      210.95      4.74 o 
   4   3  12       60.45       63.05      1.50 o 
   5   3  12       15.50       12.56      1.23 o 
   6   3  12       16.26       18.90      1.44 o 
 -11   4  12        6.56       11.37      1.29 o 
 -10   4  12        1.85        2.67      1.24 o 
  -9   4  12       13.68       12.61      1.33 o 
  -8   4  12       26.55       25.62      1.21 o 
  -7   4  12        8.70        7.59      1.34 o 
  -6   4  12       42.13       32.42      1.28 o 
  -5   4  12      318.01      286.80      7.48 o 
  -4   4  12        3.64        4.01      1.21 o 
  -3   4  12        0.40        2.14      1.28 o 
  -2   4  12        0.67        0.50      1.32 o 
  -1   4  12       23.29       17.97      1.86 o 
   0   4  12       50.60       50.68      1.94 o 
   1   4  12       46.20       47.29      1.57 o 
   2   4  12        0.51        1.01      1.22 o 
   3   4  12        5.56        7.19      1.24 o 
   4   4  12        1.70        2.11      1.32 o 
   5   4  12       39.45       40.49      1.41 o 
 -11   5  12       20.45       21.14      3.23 o 
 -10   5  12       32.61       39.10      1.36 o 
  -9   5  12       88.44       84.49      1.52 o 
  -8   5  12        7.22        5.54      1.18 o 
  -7   5  12        2.36        1.20      1.16 o 
  -6   5  12        6.19        5.00      1.59 o 
  -5   5  12       43.32       55.31      3.22 o 
  -4   5  12        2.97        3.10      1.32 o 
  -3   5  12       53.27       42.20      1.44 o 
  -2   5  12      342.86      313.18     11.87 o 
  -1   5  12       55.93       73.23      4.68 o 
   0   5  12      382.48      363.76     16.75 o 
   1   5  12        7.04        4.91      1.36 o 
   2   5  12       31.89       36.46      1.44 o 
   3   5  12       38.38       41.92      1.64 o 
   4   5  12        5.95        9.28      1.18 o 
   5   5  12       23.27       28.79      1.59 o 
 -10   6  12        1.68        3.20      1.12 o 
  -9   6  12      239.74      228.91      5.72 o 
  -8   6  12       39.18       39.95      1.59 o 
  -7   6  12       21.17       18.88      1.15 o 
  -6   6  12        3.29        4.62      1.25 o 
  -5   6  12      250.46      230.77      6.63 o 
  -4   6  12       41.06       31.12      1.77 o 
  -3   6  12      563.95      499.50      5.26 o 
  -2   6  12       54.87       65.05      3.54 o 
  -1   6  12       71.81       77.88      1.92 o 
   0   6  12        1.43        1.82      1.54 o 
   1   6  12        7.50        8.39      1.46 o 
   2   6  12        7.97        7.98      1.26 o 
   3   6  12       15.69       16.85      1.39 o 
   4   6  12       43.91       36.95      1.50 o 
   5   6  12       10.23        9.16      1.48 o 
 -10   7  12       11.75        8.57      1.31 o 
  -9   7  12       76.48       78.85      2.30 o 
  -8   7  12       15.51       16.57      1.25 o 
  -7   7  12       25.37       20.53      1.75 o 
  -6   7  12       12.26       13.72      1.21 o 
  -5   7  12        9.34       11.57      1.24 o 
  -4   7  12       11.95       18.47      1.41 o 
  -3   7  12       23.85       23.16      1.62 o 
  -2   7  12        7.49        4.00      1.77 o 
  -1   7  12      199.11      206.96      6.80 o 
   0   7  12        0.61        0.94      1.91 o 
   1   7  12       23.52       20.51      1.29 o 
   2   7  12       30.68       33.20      1.37 o 
   3   7  12       28.73       31.32      1.36 o 
   4   7  12       89.15       84.36      3.86 o 
   5   7  12       38.67       35.57      1.92 o 
  -9   8  12        3.19        7.00      1.21 o 
  -8   8  12       11.34       10.68      1.21 o 
  -7   8  12       67.21       61.48      1.65 o 
  -6   8  12        9.04       11.65      1.34 o 
  -5   8  12      119.99      117.10      2.49 o 
  -4   8  12       32.13       29.16      1.45 o 
  -3   8  12        0.52        3.02      1.39 o 
  -2   8  12       29.79       21.38      1.68 o 
  -1   8  12        2.33        3.43      1.62 o 
   0   8  12        6.05        8.37      1.58 o 
   1   8  12       28.69       27.42      1.65 o 
   2   8  12        3.11        2.29      1.15 o 
   3   8  12       21.52       20.21      1.61 o 
   4   8  12        1.05        5.34      1.47 o 
  -9   9  12        0.76        0.29      1.22 o 
  -8   9  12        0.26        1.06      1.08 o 
  -7   9  12       44.85       45.38      1.85 o 
  -6   9  12      245.20      224.63      3.38 o 
  -5   9  12       71.06       87.77      2.79 o 
  -4   9  12       29.01       30.86      1.59 o 
  -3   9  12       18.21       22.77      1.83 o 
  -2   9  12      499.40      476.88     12.82 o 
  -1   9  12       31.62       38.74      2.06 o 
   0   9  12      212.86      192.58      5.30 o 
   1   9  12      178.16      167.53      8.00 o 
   2   9  12      189.70      179.40      7.77 o 
   3   9  12       68.92       62.48      2.86 o 
   4   9  12        1.20        0.33      1.78 o 
  -8  10  12       10.53       10.39      1.18 o 
  -7  10  12       36.59       32.90      1.91 o 
  -6  10  12       85.86       82.63      1.92 o 
  -5  10  12       80.29       67.41      1.79 o 
  -4  10  12       37.42       38.09      1.97 o 
  -3  10  12       58.18       51.45      2.24 o 
  -2  10  12       29.04       29.02      1.59 o 
  -1  10  12        3.83        6.35      1.84 o 
   0  10  12      109.47      115.35      2.08 o 
   1  10  12       99.86       87.31      5.42 o 
   2  10  12       48.01       42.19      1.91 o 
   3  10  12       46.25       50.94      1.57 o 
  -7  11  12       10.32       12.96      1.44 o 
  -6  11  12      133.91      138.53      4.04 o 
  -5  11  12        5.75        5.99      1.56 o 
  -4  11  12        3.23        3.51      1.91 o 
  -3  11  12       18.75       27.57      2.16 o 
  -2  11  12      188.07      181.61      4.37 o 
  -1  11  12       11.67       16.95      2.00 o 
   0  11  12      181.11      169.22      2.59 o 
   1  11  12       45.62       47.63      2.69 o 
   2  11  12        1.90        3.92      1.50 o 
  -6  12  12       20.52       20.70      1.58 o 
  -5  12  12       16.26       15.96      1.51 o 
  -4  12  12       59.28       56.74      2.18 o 
  -3  12  12       12.59       14.33      3.29 o 
  -2  12  12      111.38      112.13      2.40 o 
  -1  12  12       18.72       19.71      1.53 o 
   0  12  12        9.78        7.64      2.93 o 
   1  12  12        1.84        2.22      1.69 o 
  -5  13  12       64.96       74.08      2.44 o 
  -4  13  12       14.23       17.16      3.80 o 
  -3  13  12       36.35       34.23      1.90 o 
  -2  13  12        0.01        4.15      1.72 o 
  -1  13  12      235.04      217.18      2.66 o 
   0  13  12       64.93       64.13      3.87 o 
 -11   1  13        6.84        4.56      1.42 o 
 -10   1  13        7.08        8.31      1.31 o 
  -9   1  13        2.35        5.14      1.16 o 
  -8   1  13       88.03       83.09      2.04 o 
  -7   1  13      268.81      270.45      3.01 o 
  -6   1  13      506.18      510.29      9.66 o 
  -5   1  13       52.66       53.24      1.88 o 
  -4   1  13       93.53       92.01      1.97 o 
  -3   1  13      210.78      193.75      4.46 o 
  -2   1  13      347.81      329.24      2.92 o 
  -1   1  13      532.57      503.27      5.17 o 
   0   1  13      140.09      130.81      2.05 o 
   1   1  13       68.06       65.98      1.51 o 
   2   1  13      476.14      498.74     10.77 o 
   3   1  13        0.31        1.52      1.08 o 
   4   1  13        9.20       11.38      1.27 o 
   5   1  13        2.18        3.96      1.22 o 
 -11   2  13        0.02        1.51      1.29 o 
 -10   2  13       34.59       43.92      1.42 o 
  -9   2  13       17.14       19.20      1.07 o 
  -8   2  13       49.16       49.47      1.34 o 
  -7   2  13      424.65      423.71     10.28 o 
  -6   2  13       59.43       61.27      1.50 o 
  -5   2  13      141.66      144.84      3.80 o 
  -4   2  13      355.12      343.64      8.51 o 
  -3   2  13       30.80       37.88      1.48 o 
  -2   2  13      484.14      456.20      9.20 o 
  -1   2  13      179.24      170.84      3.83 o 
   0   2  13      165.42      164.69      4.35 o 
   1   2  13     1219.08     1248.80     19.42 o 
   2   2  13      102.27      103.14      2.18 o 
   3   2  13       10.70       13.74      1.23 o 
   4   2  13       31.19       30.45      1.34 o 
   5   2  13       76.68       83.95      1.83 o 
 -11   3  13        7.18        5.13      1.25 o 
 -10   3  13       44.95       39.86      1.35 o 
  -9   3  13       18.06       18.38      1.19 o 
  -8   3  13      320.07      320.61      5.65 o 
  -7   3  13       68.87       68.06      1.45 o 
  -6   3  13      295.77      287.20      4.50 o 
  -5   3  13      172.25      181.06      6.08 o 
  -4   3  13      274.96      274.51      8.67 o 
  -3   3  13      183.27      178.31      5.95 o 
  -2   3  13       53.59       36.85      1.71 o 
  -1   3  13      347.99      308.22      7.42 o 
   0   3  13        3.83        4.36      1.33 o 
   1   3  13       84.27       72.97      1.81 o 
   2   3  13        1.44        0.90      1.33 o 
   3   3  13        5.57        7.30      1.35 o 
   4   3  13       67.73       77.19      1.62 o 
   5   3  13        0.32        2.69      1.54 o 
 -10   4  13        9.15        7.33      1.32 o 
  -9   4  13        7.34        7.32      1.24 o 
  -8   4  13       51.03       45.32      1.76 o 
  -7   4  13       33.97       37.57      1.46 o 
  -6   4  13      152.16      160.90      3.28 o 
  -5   4  13       30.21       32.07      1.37 o 
  -4   4  13       80.80       79.35      3.12 o 
  -3   4  13       10.26       12.97      1.23 o 
  -2   4  13        0.26       -0.34      1.51 o 
  -1   4  13       49.16       54.10      2.08 o 
   0   4  13       83.66       89.15      4.22 o 
   1   4  13       36.52       41.94      1.77 o 
   2   4  13        1.39        2.58      1.46 o 
   3   4  13       11.21       10.08      1.58 o 
   4   4  13       64.84       64.63      1.89 o 
   5   4  13       13.21       15.26      1.35 o 
 -10   5  13        1.27        2.72      1.14 o 
  -9   5  13       85.77       87.08      1.60 o 
  -8   5  13      385.53      360.51      7.41 o 
  -7   5  13       34.09       29.96      1.32 o 
  -6   5  13       39.23       37.71      1.40 o 
  -5   5  13        0.22        0.34      1.31 o 
  -4   5  13       27.47       28.14      1.49 o 
  -3   5  13       98.53       95.98      2.12 o 
  -2   5  13      650.30      606.54     21.57 o 
  -1   5  13       17.02       18.40      2.27 o 
   0   5  13      901.95      897.37     40.84 o 
   1   5  13       54.27       55.91      1.48 o 
   2   5  13        5.46        5.77      1.38 o 
   3   5  13        0.70        0.04      1.36 o 
   4   5  13        1.70        2.18      1.39 o 
 -10   6  13       80.72       83.83      1.67 o 
  -9   6  13      350.81      351.26      7.67 o 
  -8   6  13       38.94       33.23      1.50 o 
  -7   6  13       51.71       54.68      2.16 o 
  -6   6  13        0.31        1.75      1.34 o 
  -5   6  13       46.76       44.02      2.54 o 
  -4   6  13       94.67       86.90      2.04 o 
  -3   6  13       69.21       51.00      2.74 o 
  -2   6  13       41.20       29.03      1.65 o 
  -1   6  13      352.75      358.24     15.35 o 
   0   6  13        0.73        0.36      1.97 o 
   1   6  13       64.29       61.81      1.90 o 
   2   6  13       24.44       27.27      1.40 o 
   3   6  13        0.40        0.66      1.32 o 
   4   6  13        1.14        2.11      1.40 o 
  -9   7  13       29.80       32.00      1.33 o 
  -8   7  13        7.33        6.75      1.43 o 
  -7   7  13       11.05       12.82      1.28 o 
  -6   7  13        2.72        5.20      1.23 o 
  -5   7  13       53.28       41.36      1.60 o 
  -4   7  13       64.72       57.29      2.40 o 
  -3   7  13      178.38      169.43      3.86 o 
  -2   7  13      106.44       96.74      2.08 o 
  -1   7  13       56.93       49.84      2.47 o 
   0   7  13      237.31      222.87      7.49 o 
   1   7  13       71.13       60.33      2.49 o 
   2   7  13       20.16       18.81      1.35 o 
   3   7  13        0.06        0.12      1.40 o 
   4   7  13       15.37       16.81      1.41 o 
  -9   8  13       69.33       69.48      2.03 o 
  -8   8  13       18.66       17.64      1.15 o 
  -7   8  13       17.54       24.01      1.75 o 
  -6   8  13       11.50       10.39      1.31 o 
  -5   8  13       10.24        8.55      1.49 o 
  -4   8  13      191.30      179.09      7.22 o 
  -3   8  13      123.10      116.73      5.35 o 
  -2   8  13      157.39      157.05     11.82 o 
  -1   8  13      502.57      498.19      6.07 o 
   0   8  13       41.17       40.51      1.95 o 
   1   8  13        4.64        7.70      2.20 o 
   2   8  13        7.90        7.82      1.45 o 
   3   8  13       52.01       46.38      2.44 o 
  -8   9  13        0.08        1.31      1.06 o 
  -7   9  13       35.78       40.72      2.45 o 
  -6   9  13        2.79        3.18      1.31 o 
  -5   9  13      222.55      213.91      5.41 o 
  -4   9  13       76.90       72.92      2.05 o 
  -3   9  13        6.23        5.23      2.51 o 
  -2   9  13       95.65       88.35      2.35 o 
  -1   9  13       15.84       17.62      1.72 o 
   0   9  13       44.83       39.58      2.55 o 
   1   9  13       52.31       40.86      2.93 o 
   2   9  13      152.87      138.31      2.10 o 
   3   9  13        1.35       -0.60      1.43 o 
  -8  10  13       18.46       16.20      1.41 o 
  -7  10  13       21.18       22.32      1.64 o 
  -6  10  13       13.65       12.99      1.49 o 
  -5  10  13        0.68        2.15      1.64 o 
  -4  10  13       66.56       73.34      3.01 o 
  -3  10  13        0.28        2.28      3.64 o 
  -2  10  13       20.82       20.59      1.43 o 
  -1  10  13       10.59       13.81      2.03 o 
   0  10  13       26.23       22.99      1.84 o 
   1  10  13      122.67      118.55      3.89 o 
   2  10  13        4.02        6.34      1.73 o 
  -7  11  13       15.63       31.00      1.64 o 
  -6  11  13      121.58      136.28      2.75 o 
  -5  11  13       11.98       16.93      1.99 o 
  -4  11  13       20.14       19.25      2.16 o 
  -3  11  13       20.34       27.16      2.21 o 
  -2  11  13       35.63       50.12      2.80 o 
  -1  11  13        2.50        4.50      2.07 o 
   0  11  13       33.06       25.19      1.82 o 
   1  11  13        0.77        0.66      2.24 o 
  -5  12  13       48.92       43.70      2.16 o 
  -4  12  13      215.50      254.54      8.20 o 
  -3  12  13      167.53      179.46     10.29 o 
  -2  12  13       79.50       81.45      2.78 o 
  -1  12  13       24.41       32.42      1.89 o 
 -10   0  14      146.39      158.00      8.07 o 
  -9   0  14        0.10        2.38      1.59 o 
  -8   0  14      115.95      111.71      2.79 o 
  -7   0  14      348.96      358.22      4.59 o 
  -6   0  14      598.80      644.22     26.61 o 
  -5   0  14        9.65        9.57      1.79 o 
  -4   0  14       20.68       29.98      2.35 o 
  -3   0  14      688.53      709.76     14.08 o 
  -2   0  14      196.82      206.27      3.32 o 
  -1   0  14       14.56       19.74      2.16 o 
   0   0  14      175.81      158.69      3.24 o 
   1   0  14        2.69        1.59      1.72 o 
   2   0  14      217.60      223.97      5.66 o 
   3   0  14        0.02       -0.30      1.64 o 
   4   0  14       13.71       14.96      1.76 o 
 -10   1  14       16.46       13.62      1.20 o 
  -9   1  14        1.53        3.05      1.32 o 
  -8   1  14       78.17       79.78      1.44 o 
  -7   1  14       81.27       76.52      2.14 o 
  -6   1  14        4.05        4.11      1.06 o 
  -5   1  14       79.88       77.86      2.54 o 
  -4   1  14      314.46      277.65      7.81 o 
  -3   1  14      154.74      132.97      2.50 o 
  -2   1  14      404.01      383.83      5.78 o 
  -1   1  14      188.61      188.21      2.37 o 
   0   1  14      360.35      362.47      2.99 o 
   1   1  14        6.01        7.09      1.26 o 
   2   1  14        0.25        1.10      1.11 o 
   3   1  14        1.92        4.23      1.18 o 
   4   1  14      182.52      194.76      5.59 o 
 -10   2  14        0.74        1.03      1.36 o 
  -9   2  14       33.80       35.23      1.95 o 
  -8   2  14       83.89       86.22      1.55 o 
  -7   2  14       83.43       85.91      1.74 o 
  -6   2  14      140.00      136.16      3.51 o 
  -5   2  14        0.01        0.77      1.14 o 
  -4   2  14      129.47      119.48      4.14 o 
  -3   2  14      394.96      349.30      3.07 o 
  -2   2  14       51.88       54.58      1.89 o 
  -1   2  14      382.93      391.05      7.04 o 
   0   2  14      398.44      421.60      3.45 o 
   1   2  14      270.56      277.67      3.72 o 
   2   2  14       55.71       54.07      2.17 o 
   3   2  14       12.42       12.22      1.23 o 
   4   2  14        1.58        1.46      1.29 o 
 -10   3  14       43.67       46.06      1.25 o 
  -9   3  14       15.56       15.47      1.24 o 
  -8   3  14      258.54      263.43      4.30 o 
  -7   3  14       45.42       44.60      1.38 o 
  -6   3  14       60.92       64.04      1.67 o 
  -5   3  14        0.95       -0.67      1.36 o 
  -4   3  14        2.62        1.56      1.41 o 
  -3   3  14        2.28        2.43      1.53 o 
  -2   3  14      109.35      110.52      2.20 o 
  -1   3  14       87.05       85.46      2.15 o 
   0   3  14       37.63       39.09      1.96 o 
   1   3  14        0.21        0.55      1.65 o 
   2   3  14       32.14       32.87      1.68 o 
   3   3  14        0.09        1.66      1.52 o 
   4   3  14       25.56       29.53      1.69 o 
 -10   4  14       83.48       93.17      1.78 o 
  -9   4  14        1.73        0.70      1.10 o 
  -8   4  14      127.23      118.77      3.04 o 
  -7   4  14        4.97        5.13      1.32 o 
  -6   4  14       20.44       24.41      1.38 o 
  -5   4  14       88.22       97.39      5.10 o 
  -4   4  14       72.06       76.98      1.88 o 
  -3   4  14       81.98       63.77      1.74 o 
  -2   4  14      122.98      109.06      3.39 o 
  -1   4  14       11.70       13.03      2.82 o 
   0   4  14        8.07        6.24      1.89 o 
   1   4  14      321.23      307.12      4.59 o 
   2   4  14      112.26      120.28      3.70 o 
   3   4  14        0.57       -0.07      1.57 o 
   4   4  14        1.60        2.58      1.50 o 
 -10   5  14       88.92       86.77      1.63 o 
  -9   5  14      121.38      119.77      1.90 o 
  -8   5  14      214.19      224.18      4.61 o 
  -7   5  14       14.62       18.37      1.19 o 
  -6   5  14      157.81      173.56      6.68 o 
  -5   5  14       96.45      103.26      2.12 o 
  -4   5  14       34.05       33.53      1.62 o 
  -3   5  14      152.84      142.27      3.01 o 
  -2   5  14       32.48       32.68      1.81 o 
  -1   5  14      239.80      216.85      3.89 o 
   0   5  14        1.30        3.08      1.91 o 
   1   5  14      178.33      164.72      6.45 o 
   2   5  14        0.28        0.61      1.39 o 
   3   5  14       24.54       24.22      1.71 o 
  -9   6  14      375.26      362.41     13.00 o 
  -8   6  14       34.37       33.24      1.82 o 
  -7   6  14        6.80        6.73      1.06 o 
  -6   6  14      393.78      400.37     13.94 o 
  -5   6  14       48.01       46.08      2.74 o 
  -4   6  14       24.64       35.10      1.73 o 
  -3   6  14       50.22       53.08      1.85 o 
  -2   6  14       48.68       45.97      2.90 o 
  -1   6  14      143.63      157.55      3.39 o 
   0   6  14      401.81      368.25     19.53 o 
   1   6  14      126.51      121.71      6.10 o 
   2   6  14       31.70       35.22      1.83 o 
   3   6  14        2.11        2.66      1.60 o 
  -9   7  14      159.67      160.71      4.06 o 
  -8   7  14        2.14        4.44      1.23 o 
  -7   7  14        2.27        3.12      1.48 o 
  -6   7  14        4.49        3.71      1.40 o 
  -5   7  14       94.98      103.99      4.02 o 
  -4   7  14       86.16       89.62      4.07 o 
  -3   7  14       86.59       93.36      2.26 o 
  -2   7  14       23.92       30.23      2.06 o 
  -1   7  14       19.71       17.55      2.04 o 
   0   7  14        0.00        2.59      1.91 o 
   1   7  14       26.72       27.41      1.85 o 
   2   7  14       94.54       95.54      5.79 o 
   3   7  14       17.51       15.61      1.58 o 
  -8   8  14       14.88       16.89      1.21 o 
  -7   8  14       19.59       29.55      1.61 o 
  -6   8  14      113.01      123.09      5.48 o 
  -5   8  14        3.46        3.62      1.41 o 
  -4   8  14      189.24      169.16      6.38 o 
  -3   8  14      102.19       84.48      4.38 o 
  -2   8  14       86.23       89.62      4.49 o 
  -1   8  14        0.32        0.84      1.68 o 
   0   8  14       36.96       36.30      3.09 o 
   1   8  14       26.31       25.18      1.67 o 
   2   8  14        2.73        3.11      1.39 o 
  -8   9  14       22.07       22.99      1.60 o 
  -7   9  14       71.47       66.86      2.92 o 
  -6   9  14      165.75      171.36      7.99 o 
  -5   9  14       93.10       93.27      2.11 o 
  -4   9  14        5.30        7.94      1.61 o 
  -3   9  14       15.30       22.86      2.09 o 
  -2   9  14      301.38      332.34      4.12 o 
  -1   9  14      190.91      185.31      2.69 o 
   0   9  14       25.79       24.12      2.15 o 
   1   9  14       29.96       30.77      2.24 o 
  -7  10  14        2.74        2.38      1.71 o 
  -6  10  14        0.11        1.65      1.79 o 
  -5  10  14        1.25        2.69      2.32 o 
  -4  10  14        4.66        4.28      1.85 o 
  -3  10  14       21.55       21.91      1.84 o 
  -2  10  14        8.85        8.25      1.64 o 
  -1  10  14        0.11        2.61      1.78 o 
   0  10  14        4.63        5.23      2.10 o 
  -5  11  14        0.19        1.57      1.91 o 
  -4  11  14        4.48        5.72      1.69 o 
  -3  11  14        1.15        2.26      3.03 o 
  -2  11  14      156.27      167.81      2.88 o 
  -1  11  14       42.86       48.60      1.91 o 
 -10   1  15       18.93       19.53      1.52 o 
  -9   1  15        6.88        8.04      1.24 o 
  -8   1  15       27.02       30.79      1.29 o 
  -7   1  15       29.09       25.94      1.25 o 
  -6   1  15      131.49      129.30      4.32 o 
  -5   1  15       22.88       21.38      1.55 o 
  -4   1  15        4.40        5.68      1.31 o 
  -3   1  15       23.91       17.43      1.82 o 
  -2   1  15      143.08      137.55      2.24 o 
  -1   1  15      255.50      264.35      2.90 o 
   0   1  15        9.68       10.40      1.59 o 
   1   1  15        0.59        0.20      1.50 o 
   2   1  15       12.17       13.05      1.35 o 
   3   1  15        0.75        0.26      1.31 o 
 -10   2  15       38.71       41.18      1.54 o 
  -9   2  15       59.68       70.91      1.61 o 
  -8   2  15        8.19        8.90      1.18 o 
  -7   2  15      116.73      118.40      3.86 o 
  -6   2  15       41.58       45.91      1.53 o 
  -5   2  15       11.11       11.12      1.38 o 
  -4   2  15      188.03      190.51      4.32 o 
  -3   2  15        0.54        2.02      1.59 o 
  -2   2  15        5.42        7.81      1.54 o 
  -1   2  15        7.48       10.48      1.80 o 
   0   2  15       98.13       95.96      2.21 o 
   1   2  15       66.19       66.24      2.04 o 
   2   2  15       25.96       20.09      1.50 o 
   3   2  15      160.47      157.98      4.82 o 
  -9   3  15       18.67       21.64      1.38 o 
  -8   3  15        0.00        0.25      1.28 o 
  -7   3  15       48.21       44.27      1.49 o 
  -6   3  15        3.14        4.55      1.23 o 
  -5   3  15      257.12      274.15     10.96 o 
  -4   3  15       45.47       38.62      1.73 o 
  -3   3  15       85.66       79.56      2.43 o 
  -2   3  15       27.72       24.07      1.73 o 
  -1   3  15        0.08       -0.06      1.57 o 
   0   3  15      144.32      137.37      3.00 o 
   1   3  15      119.68      120.09      3.62 o 
   2   3  15       34.49       37.57      1.65 o 
   3   3  15      115.84      111.38      4.05 o 
  -9   4  15      132.68      130.20      3.12 o 
  -8   4  15       33.43       31.59      1.59 o 
  -7   4  15       22.26       31.70      1.63 o 
  -6   4  15      157.61      176.73      5.37 o 
  -5   4  15       91.79      107.38      4.85 o 
  -4   4  15      141.44      131.46      3.53 o 
  -3   4  15       12.72       12.84      1.57 o 
  -2   4  15       20.05       18.60      1.98 o 
  -1   4  15       12.08        9.31      1.93 o 
   0   4  15       29.00       30.87      1.86 o 
   1   4  15       31.90       28.21      2.17 o 
   2   4  15       27.88       31.31      1.81 o 
   3   4  15       95.92       92.10      3.50 o 
  -9   5  15        0.11       -0.42      1.38 o 
  -8   5  15       54.86       52.18      2.09 o 
  -7   5  15      187.64      211.22      6.19 o 
  -6   5  15       36.39       38.82      2.21 o 
  -5   5  15      101.08       98.40      4.23 o 
  -4   5  15       44.13       38.73      1.91 o 
  -3   5  15        1.14        2.99      1.70 o 
  -2   5  15        2.84        2.15      1.90 o 
  -1   5  15       33.84       26.79      2.06 o 
   0   5  15        0.00        1.10      1.68 o 
   1   5  15       12.59       19.76      2.14 o 
   2   5  15      147.06      141.52      5.14 o 
  -9   6  15        2.32        2.00      2.64 o 
  -8   6  15       67.92       73.65      3.29 o 
  -7   6  15       77.60       71.29      1.67 o 
  -6   6  15       95.84       96.31      3.73 o 
  -5   6  15        3.80        6.16      1.49 o 
  -4   6  15       58.02       59.75      2.30 o 
  -3   6  15       58.51       69.90      1.96 o 
  -2   6  15       49.92       46.26      1.99 o 
  -1   6  15      144.59      131.32      8.29 o 
   0   6  15       47.72       51.56      2.66 o 
   1   6  15       30.30       36.85      3.19 o 
   2   6  15        2.41        3.02      1.74 o 
  -8   7  15        1.37        3.36      1.43 o 
  -7   7  15       53.43       54.82      3.68 o 
  -6   7  15        8.07        7.56      1.66 o 
  -5   7  15        1.35        2.68      1.40 o 
  -4   7  15        2.81        2.89      1.79 o 
  -3   7  15       78.73       68.53      2.26 o 
  -2   7  15      102.28       87.47      5.86 o 
  -1   7  15       34.59       35.77      1.98 o 
   0   7  15        9.89        6.42      1.75 o 
   1   7  15        0.12        0.85      1.66 o 
  -7   8  15      162.59      173.95      4.28 o 
  -6   8  15        3.61       11.00      1.59 o 
  -5   8  15       65.39       66.95      2.70 o 
  -4   8  15       18.53       19.66      2.96 o 
  -3   8  15       12.95       24.35      2.21 o 
  -2   8  15       50.29       48.33      5.37 o 
  -1   8  15      103.64      102.97      4.18 o 
   0   8  15        0.12        0.71      2.01 o 
   1   8  15       10.62       13.51      2.08 o 
  -6   9  15       14.62       17.09      1.72 o 
  -5   9  15       72.96       89.67      5.08 o 
  -4   9  15        1.26        4.22      1.71 o 
  -3   9  15       16.62       16.51      1.83 o 
  -2   9  15       38.88       40.55      3.73 o 
  -1   9  15      201.39      198.90      3.00 o 
   0   9  15        3.75        5.09      1.79 o 
  -5  10  15       62.95       71.65      9.52 o 
  -4  10  15        5.01        6.61      1.93 o 
  -3  10  15       74.80       68.41      5.61 o 
  -2  10  15      169.51      181.68      7.13 o 
  -9   0  16      239.14      242.72      6.37 o 
  -8   0  16      146.04      136.76      5.46 o 
  -7   0  16       17.87       18.01      1.95 o 
  -6   0  16      202.19      200.56      8.02 o 
  -5   0  16      128.24      120.84      5.03 o 
  -4   0  16      118.60       99.40      3.33 o 
  -3   0  16      122.66      119.84      3.26 o 
  -2   0  16      169.99      179.18      3.77 o 
  -1   0  16      284.23      301.89      5.20 o 
   0   0  16       10.54        7.91      2.29 o 
   1   0  16        1.22        1.60      2.19 o 
   2   0  16      131.94      114.79      2.66 o 
  -9   1  16       34.79       38.88      1.53 o 
  -8   1  16       75.86       92.10      2.14 o 
  -7   1  16      171.55      185.98      5.61 o 
  -6   1  16      126.10      137.39      3.35 o 
  -5   1  16       11.51       13.88      1.46 o 
  -4   1  16       21.64       19.81      1.53 o 
  -3   1  16      360.35      333.15      5.30 o 
  -2   1  16      118.59      112.79      2.27 o 
  -1   1  16       95.98      101.49      2.18 o 
   0   1  16       43.88       51.82      2.00 o 
   1   1  16       54.44       56.61      1.96 o 
   2   1  16       32.00       32.87      1.52 o 
  -9   2  16        8.93       10.90      1.39 o 
  -8   2  16       40.53       37.15      1.34 o 
  -7   2  16      280.01      299.52      6.39 o 
  -6   2  16       24.09       27.19      1.41 o 
  -5   2  16       32.81       38.56      1.72 o 
  -4   2  16        4.56        3.39      1.36 o 
  -3   2  16        3.52        5.97      1.51 o 
  -2   2  16        0.17        1.30      1.53 o 
  -1   2  16       13.05       15.14      1.72 o 
   0   2  16        8.64        5.77      1.70 o 
   1   2  16      426.98      408.40     11.37 o 
   2   2  16        7.01        5.89      1.67 o 
  -9   3  16       55.52       54.12      2.19 o 
  -8   3  16       71.71       77.29      2.46 o 
  -7   3  16      100.20      100.84      2.27 o 
  -6   3  16       81.01       73.86      5.19 o 
  -5   3  16       87.59       98.64      3.32 o 
  -4   3  16      300.34      313.89      9.41 o 
  -3   3  16       75.48       68.62      2.07 o 
  -2   3  16       45.98       42.14      2.07 o 
  -1   3  16       67.81       75.53      2.43 o 
   0   3  16      222.41      222.17      8.11 o 
   1   3  16      112.04       99.22      3.21 o 
   2   3  16        2.16        1.65      1.81 o 
  -8   4  16      108.09      112.24      3.89 o 
  -7   4  16        8.17        9.85      1.57 o 
  -6   4  16       85.84       93.54      3.40 o 
  -5   4  16       13.34       17.38      1.68 o 
  -4   4  16       18.64       17.61      1.61 o 
  -3   4  16       92.99       88.15      2.09 o 
  -2   4  16       17.52       11.33      2.03 o 
  -1   4  16        2.29        1.95      2.26 o 
   0   4  16      146.68      138.64      5.66 o 
   1   4  16       36.78       34.25      2.19 o 
  -8   5  16      103.07       99.37      3.05 o 
  -7   5  16      126.18      135.06      2.92 o 
  -6   5  16       84.28       84.90      2.54 o 
  -5   5  16        9.63       12.51      1.56 o 
  -4   5  16        7.55       10.03      1.85 o 
  -3   5  16        6.49        7.54      1.51 o 
  -2   5  16       40.53       42.95      2.03 o 
  -1   5  16       27.48       32.03      2.19 o 
   0   5  16        1.89        1.91      2.01 o 
   1   5  16       11.06        9.38      2.15 o 
  -8   6  16       34.16       39.81      2.42 o 
  -7   6  16        3.29        4.47      1.41 o 
  -6   6  16        4.69        5.02      1.43 o 
  -5   6  16       64.07       64.68      3.02 o 
  -4   6  16       13.90       17.99      2.14 o 
  -3   6  16      131.87      123.75      4.09 o 
  -2   6  16        6.53        3.99      2.05 o 
  -1   6  16       45.90       42.28      2.22 o 
   0   6  16        0.16        1.67      1.77 o 
  -7   7  16       48.80       52.38      2.61 o 
  -6   7  16       16.17       21.55      1.86 o 
  -5   7  16        2.11        2.83      2.13 o 
  -4   7  16       23.19       23.72      2.37 o 
  -3   7  16        5.70        6.68      1.48 o 
  -2   7  16       11.96       13.21      1.70 o 
  -1   7  16       37.74       35.28      2.25 o 
   0   7  16       12.63       17.99      1.99 o 
  -6   8  16       31.34       31.24      2.07 o 
  -5   8  16       32.32       47.62      3.28 o 
  -4   8  16       44.11       49.49      3.84 o 
  -3   8  16       13.97       21.17      1.95 o 
  -2   8  16        6.47        6.27      2.15 o 
  -1   8  16        3.16        4.63      2.79 o 
  -4   9  16        6.45       14.01      2.05 o 
  -8   1  17       11.67        9.56      1.34 o 
  -7   1  17       31.03       34.43      1.54 o 
  -6   1  17        0.00        0.61      1.37 o 
  -5   1  17       39.42       36.67      1.66 o 
  -4   1  17       11.78        8.42      1.57 o 
  -3   1  17       10.12       11.66      1.60 o 
  -2   1  17       64.65       67.20      2.48 o 
  -1   1  17       38.93       39.92      2.11 o 
   0   1  17       40.84       38.50      2.12 o 
  -8   2  17       67.41       71.28      2.41 o 
  -7   2  17      200.18      196.35      5.06 o 
  -6   2  17       32.51       40.02      1.71 o 
  -5   2  17        0.13        0.41      1.33 o 
  -4   2  17        0.00        0.40      1.58 o 
  -3   2  17       18.21       13.13      1.81 o 
  -2   2  17       15.09       17.33      1.90 o 
  -1   2  17        0.46       -1.08      1.86 o 
   0   2  17      193.28      199.75      8.59 o 
  -8   3  17       13.98       14.13      1.42 o 
  -7   3  17       38.61       40.47      1.63 o 
  -6   3  17       14.00       11.98      1.61 o 
  -5   3  17       50.18       43.89      2.08 o 
  -4   3  17       18.64       12.35      1.73 o 
  -3   3  17       25.84       22.99      1.74 o 
  -2   3  17        5.18        2.88      1.49 o 
  -1   3  17       12.79        9.64      2.19 o 
   0   3  17       54.92       50.64      2.89 o 
  -7   4  17       38.91       43.71      1.58 o 
  -6   4  17       47.19       59.49      1.85 o 
  -5   4  17        1.75        6.40      1.75 o 
  -4   4  17        0.21        1.45      1.78 o 
  -3   4  17        0.22        1.46      1.42 o 
  -2   4  17       59.29       66.04      2.53 o 
  -1   4  17       16.67       17.06      2.88 o 
   0   4  17      161.57      162.76      5.18 o 
  -7   5  17      101.23      117.96      6.11 o 
  -6   5  17       66.75       74.63      2.36 o 
  -5   5  17        0.21        2.11      1.52 o 
  -4   5  17       29.80       27.21      2.03 o 
  -3   5  17        0.82        3.51      1.98 o 
  -2   5  17        0.04       -1.78      1.81 o 
  -1   5  17       34.40       31.76      2.29 o 
  -6   6  17       67.89       69.56      2.99 o 
  -5   6  17       61.86       67.67      3.00 o 
  -4   6  17       13.11       16.87      1.93 o 
  -3   6  17       26.80       33.76      1.70 o 
  -2   6  17        2.44        4.61      2.23 o 
  -4   7  17        0.49       -2.11      2.66 o 
  -3   7  17       36.95       37.80      3.14 o 
  -6   0  18        4.59        3.90      2.07 o 
  -5   0  18       19.97       29.98      2.88 o 
  -4   0  18      123.93      129.45     18.81 o 
  -3   0  18       19.33       26.91      5.24 o 
  -2   0  18      232.06      247.07      8.04 o 
  -6   1  18        4.21        7.14      1.61 o 
  -5   1  18        3.00        1.13      1.61 o 
  -4   1  18       19.38       18.62      2.34 o 
  -3   1  18       19.52       19.76      1.65 o 
  -2   1  18        9.96       12.08      2.04 o 
  -6   2  18      147.63      143.16      5.64 o 
  -5   2  18      270.65      286.53      7.29 o 
  -4   2  18       77.97       82.94      2.07 o 
  -3   2  18       44.65       48.96      1.91 o 
  -2   2  18       14.62       17.11      1.98 o 
  -6   3  18       13.71       12.65      1.91 o 
  -5   3  18      119.69      126.26      4.30 o 
  -4   3  18        3.51        4.84      1.85 o 
  -3   3  18       82.23       81.96      1.83 o 
  -2   3  18        2.67        3.71      4.14 o 
  -5   4  18      171.59      171.70      4.01 o 
  -4   4  18        0.20        2.52      2.19 o 
  -3   4  18       19.62       17.44      2.38 o 
                                                 
